# Supplementary material for: Shape morphing of hydrogels by harnessing enzyme enabled mechanoresponse
Source: Nat Commun. 2024 Jan 4;15:249. doi: 10.1038/s41467-023-44607-y (PMC10764310; doi:10.1038/s41467-023-44607-y)
Supplement: Supplementary file 4 — Source Data [file 41467_2023_44607_MOESM4_ESM.zip]

Archive with 2 entries (2 files):
- Source Data.xlsx
- Uncropped blots.docx
