# Supplementary material for: Shape morphing of hydrogels by harnessing enzyme enabled mechanoresponse
Source: Nat Commun. 2024 Jan 4;15:249. doi: 10.1038/s41467-023-44607-y (PMC10764310; doi:10.1038/s41467-023-44607-y)
Supplement: Supplementary file 4 — Source Data [file 41467_2023_44607_MOESM4_ESM.zip › Source Data.xlsx]

## Sheet: Fig2
Fig2c												Fig2d			Fig2e				Fig2f									Fig2g
histogram-guass fitting			curve1		curve1-fitting		curve2		curve2-fitting			histogram 200			loading rate (pN/S)	force (pN)	error bar		Time/min	Differental power		Molar ratio	ΔH	Fit X	Fix Y			Wavelength	Normalized intensity
0	2.10184		89.184	0	300	0	-193.132	0	0	0		0	0		200	52.2	10.8		0.08333	0.000957		0.02842	-7.27	0.00471	-7.38861			400	0.00743	15.5495	15.9144	10.7532
0.954774	2.26743		84.209	0.306171	300.126	0.245983	-203.848	0.543665	0.128119	0.246007		10	0		400	66.8	14		0.1	0.000585		0.05235	-7.31067	0.02842	-7.38839			410	0.00525	13.8578	14.5399	27.9848
1.90955	2.45871		85.74	0.342735	300.252	0.491966	-209.971	0.897916	0.257332	0.492014		20	15		800	80.6	16.8		0.11667	0.000583		0.07651	-7.61649	0.05235	-7.38767			420	0.00411	10.9883	11.9527	54.2526
2.86432	2.67869		80.765	0.648508	300.38	0.737949	-213.797	1.15601	0.387678	0.738022		30	30		1600	87.6	16.9		0.13333	0.000641		0.10089	-5.40702	0.07651	-7.38633			430	0.00356	8.115	9.37217	78.85
3.8191	2.93055		93.011	0.241002	300.509	0.983932	-213.415	1.24015	0.519195	0.984029		40	46		3200	106.2	18.2		0.15	0.000729		0.12549	-0.63025	0.10089	-5.38853			440	0.00297	5.97706	7.34603	93.7121
4.77387	3.21762		96.838	0.181809	300.639	1.22991	-208.057	1.11782	0.651924	1.23004		50	29						0.16667	0.000706		0.15032	-0.93527	0.12549	-0.76688			450	0.00263	4.32459	5.71774	100
5.72864	3.54336		89.184	0.5993	300.77	1.4759	-207.292	1.1864	0.785907	1.47604		60	21						0.18333	0.000634		0.17537	-1.07036	0.15032	-0.76677			460	0.00273	3.0085	4.32376	96.4162
6.68342	3.9113		84.974	0.873454	300.902	1.72188	-206.909	1.27034	0.921189	1.72205		70	16						0.2	0.000482		0.20065	-0.58135	0.17537	-0.7667			470	0.00237	2.12865	3.25085	84.5202
7.63819	4.325		83.061	1.05275	301.036	1.96786	-208.057	1.41812	1.05782	1.96806		80	3						0.21667	0.000359		0.22615	-0.64002	0.20065	-0.76662			480	0.00205	1.41551	2.30081	67.0881
8.59296	4.78802		88.418	0.930217	301.171	2.21385	-211.884	1.67701	1.19584	2.21406		90	6						0.23333	0.000297		0.25188	-0.80513	0.22615	-0.76654			490	0.00196	0.98073	1.67157	52.3864
9.54774	5.30383		93.393	0.824047	301.307	2.45983	-208.822	1.64984	1.3353	2.46007		100	4						0.25	0.000154		0.27783	-0.96006	0.25188	-0.76645			500	0.00155	0.57015	1.01807	34.3548
10.5025	5.87575		86.122	1.22488	301.444	2.70581	-206.909	1.67054	1.47626	2.70608		110	1						0.26667	2.1e-05		0.304	-0.92269	0.27783	-0.76635			510	0.00117	0.36281	0.6654	23.4954
11.4573	6.50688		91.863	1.08698	301.583	2.9518	-195.811	1.31012	1.61878	2.95209		120	4						0.28333	-0.000121		0.3304	-0.79111	0.304	-0.76624			520	0.000992424	0.22619	0.42911	15.3622
12.4121	7.19999		96.072	1.01223	301.724	3.19778	-190.836	1.20444	1.76291	3.19809		130	0						0.3	-0.000255		0.35703	-0.80079	0.3304	-0.76612			530	0.000873464	0.14342	0.27162	9.61152
13.3668	7.95749		94.541	1.17597	301.866	3.44376	-180.886	0.891697	1.9087	3.4441		140	0						0.31667	-0.000398		0.38388	-0.59332	0.35703	-0.766			540	0.000690827	0.09346	0.17897	6.2343
14.3216	8.78128		98.751	1.10151	302.009	3.68974	-180.886	0.991797	2.05624	3.69011		150	1						0.33333	-0.000502		0.41095	-0.48683	0.38388	-0.76586			550	0.000588998	0.06401	0.12349	4.19435
15.2764	9.67269		110.997	0.693411	302.155	3.93573	-189.688	1.45656	2.20557	3.93612		160	0						0.35	-0.000476		0.43824	-0.70133	0.41095	-0.76572			560	0.000488261	0.04054	0.07856	2.57084
16.2312	10.6324		107.17	0.951605	302.302	4.18171	-188.923	1.52495	2.35678	4.18212		170	0						0.36667	-0.000359		0.46576	-0.75102	0.43824	-0.76558			570	0.00036234	0.02696	0.05261	1.58868
17.1859	11.6602		112.528	0.829171	302.45	4.42769	-188.54	1.60859	2.50993	4.42813		180	0						0.38333	-0.000333				0.46576	-0.76542			580	0.00031825	0.02242	0.04532	1.27252
18.1407	12.7552		102.195	1.35738	302.601	4.67368	-182.417	1.45493	2.66511	4.67414		190	0						0.4	-0.000118								590	0.000230344	0.01762	0.03392	0.90915
19.0955	13.9156		104.109	1.37768	302.753	4.91966	-185.478	1.68181	2.82238	4.92014									0.41667	0.000136								600	0.000185708	0.01332	0.02475	0.59833
20.0503	15.1385		115.589	1.002	302.908	5.16564	-178.973	1.5123	2.98185	5.16615									0.43333	0.000191								610	0.00020516	0.0092	0.01877	0.42029
21.005	16.4199		110.232	1.32373	303.064	5.41163	-177.825	1.56472	3.14359	5.41216									0.45	0.000256								620	0.000145987	0.00765	0.01419	0.30652
21.9598	17.7549		107.553	1.53475	303.223	5.65761	-185.096	1.96615	3.30771	5.65817									0.46667	0.00027								630	0.000118892	0.00536	0.01098	0.20261
22.9146	19.1374		100.282	1.93557	303.384	5.90359	-192.367	2.36748	3.4743	5.90417									0.48333	0.000195								640	9.88943e-05	0.00368	0.00885	0.13268
23.8693	20.5602		109.466	1.65495	303.547	6.14957	-196.576	2.64134	3.64346	6.15018									0.5	0.000287								650	0.000150764	0.00315	0.007	0.09319
24.8241	22.0152		90.715	2.53216	303.713	6.39556	-190.071	2.47192	3.8153	6.39619									0.51667	0.00026								660	0.000105446	0.00231	0.00514	0.06631
25.7789	23.4929		94.924	2.45711	303.881	6.64154	-187.009	2.44515	3.98994	6.64219									0.53333	0.000502								670	0.000127559	0.00195	0.00396	0.04273
26.7337	24.9833		104.109	2.17648	304.052	6.88752	-183.948	2.41827	4.16751	6.8882									0.55	0.000714								680	0.000178815	0.00161	0.003	0.03071
27.6884	26.4752		107.553	2.13375	304.225	7.13351	-182.8	2.47039	4.34812	7.13421									0.56667	0.000927								690	0.000104354	0.00116	0.00263	0.01923
28.6432	27.9568		115.589	1.9007	304.401	7.37949	-183.565	2.60251	4.53192	7.38022									0.58333	0.000909								700	0.000128583	0.00095045	0.00192	0.0143
29.598	29.4158		115.972	1.98434	304.58	7.62547	-182.034	2.63868	4.71904	7.62622									0.6	0.000749								710	6.79771e-05	0.000583538	0.00174	0.0096
30.5528	30.8393		112.145	2.24293	304.763	7.87146	-182.417	2.75453	4.90965	7.87223									0.61667	0.000638								720	9.96451e-05	0.000749659	0.00165	0.00751
31.5075	32.2142		113.676	2.27899	304.948	8.11744	-185.478	2.98141	5.10389	8.11824									0.63333	0.000527								730	0.000151788	0.000634657	0.00115	0.00725
32.4623	33.5274		110.614	2.50587	305.137	8.36342	-186.627	3.12899	5.30195	8.36425									0.65	0.000486								740	0.000185708	0.000826918	0.0011	0.00675
33.4171	34.7659		112.911	2.51041	305.329	8.6094	-193.132	3.4986	5.50399	8.61025									0.66667	0.000306								750	0.000271567	0.000444444	0.000974133	0.00328
34.3719	35.9171		124.009	2.15059	305.525	8.85539	-195.811	3.70962	5.7102	8.85626									0.68333	5.5e-05
35.3266	36.9689		125.539	2.18675	305.725	9.10137	-192.367	3.66718	5.9208	9.10227									0.7	-0.00015
36.2814	37.9101		128.983	2.14402	305.929	9.34735	-192.367	3.76688	6.13599	9.34827									0.71667	-0.000525
37.2362	38.7303		133.958	2.03784	306.137	9.59334	-187.009	3.64485	6.356	9.59428									0.73333	-0.00079
38.191	39.4205		131.662	2.2326	306.349	9.83932	-180.886	3.4911	6.58106	9.84029									0.75	-0.000915
39.1457	39.9729		137.403	2.09471	306.566	10.0853	-183.182	3.68625	6.81145	10.0863									0.76667	-0.00089
40.1005	40.3811		132.81	2.38472	306.788	10.3313	-183.182	3.78585	7.04742	10.3323									0.78333	-0.00101
41.0553	40.6405		131.28	2.54816	307.014	10.5773	-176.677	3.61624	7.28927	10.5783									0.8	-0.00104
42.0101	40.7482		147.735	1.9655	307.246	10.8233	-182.034	3.93838	7.53731	10.8243									0.81667	-0.000985
42.9648	40.7027		143.908	2.22409	307.484	11.0692	-169.788	3.53087	7.79187	11.0703									0.83333	-0.00113
43.9196	40.5047		146.587	2.21258	307.727	11.3152	-169.788	3.63047	8.05329	11.3163									0.85	-0.00122
44.8744	40.1565		140.847	2.55047	307.977	11.5612	-171.702	3.81047	8.32197	11.5623									0.86667	-0.00154
45.8291	39.662		143.526	2.53895	308.232	11.8072	-173.998	4.00503	8.59829	11.8083									0.88333	-0.00161
46.7839	39.0269		132.428	3.09888	308.495	12.0532	-166.344	3.78784	8.88269	12.0544									0.9	-0.00133
47.7387	38.2585		133.958	3.13544	308.765	12.2991	-156.777	3.49195	9.17564	12.3004									0.91667	-0.00122
48.6935	37.3653		143.908	2.82309	309.042	12.5451	-151.802	3.38528	9.47762	12.5464									0.93333	-0.000687
49.6482	36.3571		151.945	2.59005	309.327	12.7911	-142.235	3.08889	9.78917	12.7924									0.95	-0.000193
50.603	35.2449		153.093	2.64187	309.621	13.0371	-146.061	3.34689	10.1109	13.0384									0.96667	-0.00011
51.5578	34.0404		150.031	2.86884	309.923	13.2831	-144.913	3.40001	10.4433	13.2844									0.98333	0.000394
52.5126	32.756		161.129	2.50842	310.235	13.5291	-147.975	3.62648	10.7872	13.5304									1	-0.000328
53.4673	31.4045		163.043	2.52912	310.556	13.775	-144.148	3.56789	11.1432	13.7764									1.01667	0.00111
54.4221	29.9992		166.104	2.50195	310.888	14.021	-155.629	4.14367	11.512	14.0224									1.03333	-0.000392
55.3769	28.5531		167.252	2.55437	311.231	14.267	-152.95	4.13276	11.8947	14.2684									1.05	-0.00603
56.3317	27.0791		177.202	2.24162	311.585	14.513	-146.061	3.94689	12.2919	14.5144									1.06667	-0.01005
57.2864	25.5899		168.018	2.72235	311.952	14.759	-131.902	3.46059	12.7048	14.7604									1.08333	-0.00934
58.2412	24.0976		171.079	2.69507	312.332	15.005	-137.642	3.79798	13.1343	15.0064									1.1	-0.00889
59.196	22.6134		168.018	2.92195	312.727	15.2509	-134.964	3.78696	13.5816	15.2524									1.11667	-0.00847
60.1508	21.148		169.549	2.95851	313.136	15.4969	-131.902	3.76069	14.048	15.4985									1.13333	-0.00866
61.1055	19.7111		176.437	2.77264	313.561	15.7429	-134.198	3.95524	14.5348	15.7445									1.15	-0.0086
62.0603	18.3113		171.079	3.09477	314.003	15.9889	-129.989	3.88099	15.0435	15.9905									1.16667	-0.00787
63.0151	16.9562		177.968	2.9089	314.463	16.2349	-127.31	3.86977	15.5758	16.2365									1.18333	-0.0076
63.9698	15.6523		190.979	2.46968	314.942	16.4809	-125.014	3.87492	16.1333	16.4825									1.2	-0.00714
64.9246	14.4051		189.066	2.64868	315.442	16.7268	-130.754	4.21251	16.7181	16.7285									1.21667	-0.00673
65.8794	13.219		183.708	2.97071	315.964	16.9728	-128.458	4.21735	17.3323	16.9745									1.23333	-0.00637
66.8342	12.0971		181.412	3.16537	316.51	17.2188	-129.989	4.38079	17.9783	17.2205									1.25	-0.00615
67.7889	11.0418		185.621	3.09101	317.081	17.4648	-128.458	4.41735	18.6586	17.4665									1.26667	-0.0057
68.7437	10.0544		184.473	3.23799	317.68	17.7108	-126.544	4.43765	19.376	17.7125									1.28333	-0.00535
69.6985	9.13526		181.412	3.46487	318.307	17.9568	-120.804	4.30016	20.1338	17.9585									1.3	-0.00495
70.6533	8.28412		181.795	3.54901	318.967	18.2027	-125.396	4.59017	20.9355	18.2045									1.31667	-0.00454
71.608	7.49989		172.61	4.02964	319.661	18.4487	-120.039	4.46844	21.7849	18.4505									1.33333	-0.0039
72.5628	6.78087		182.943	3.70143	320.392	18.6947	-110.471	4.17136	22.6864	18.6965									1.35	-0.00324
73.5176	6.12488		169.549	4.35601	321.163	18.9407	-125.396	4.89047	23.6449	18.9426									1.36667	-0.00274
74.4724	5.52926		177.202	4.13882	321.977	19.1867	-120.804	4.80016	24.6657	19.1886									1.38333	-0.00211
75.4271	4.99104		195.954	3.46121	322.838	19.4327	-116.594	4.72521	25.755	19.4346									1.4	-0.00159
76.3819	4.50698		197.867	3.48191	323.751	19.6786	-114.298	4.73055	26.9195	19.6806									1.41667	-0.00107
77.3367	4.07367		195.954	3.66101	324.719	19.9246	-99.3734	4.21163	28.167	19.9266									1.43333	-0.00065
78.2915	3.68757		191.744	3.93596	325.749	20.1706	-109.706	4.73984	29.5063	20.1726									1.45	-0.000329
79.2462	3.34511		195.571	3.87707	326.845	20.4166	-106.645	4.71306	30.9472	20.4186									1.46667	0.000231
80.201	3.04275		208.965	3.42199	328.014	20.6626	-106.645	4.81306	32.5011	20.6646									1.48333	0.000581
81.1558	2.77699		207.435	3.58492	329.264	20.9086	-109.323	5.02368	34.1808	20.9106									1.5	0.000818
82.1106	2.54445		207.435	3.68492	330.602	21.1545	-102.818	4.85477	36.0011	21.1566									1.51667	0.000926
83.0653	2.34189		213.175	3.54713	332.038	21.4005	-89.8062	4.41494	37.979	21.4026									1.53333	0.00121
84.0201	2.16621		209.731	3.78927	333.582	21.6465	-92.485	4.62606	40.1344	21.6486									1.55	0.0012
84.9749	2.01453		208.583	3.93685	335.246	21.8925	-89.4235	4.59868	42.4899	21.8946									1.56667	0.00131
85.9296	1.88413		218.15	3.64036	337.043	22.1385	-88.2755	4.65161	45.0724	22.1406									1.58333	0.00151
86.8844	1.77252		219.298	3.69278	338.989	22.3845	-76.4121	4.26006	47.913	22.3867									1.6	0.00184
87.8392	1.6774		218.15	3.83976	341.102	22.6304	-81.3871	4.56564	51.0486	22.6327									1.61667	0.00203
88.794	1.59669		221.977	3.78127	343.402	22.8764	-89.4235	4.99938	54.5229	22.8787									1.63333	0.00232
89.7487	1.52849		220.064	3.96006	345.913	23.1224	-78.7082	4.65492	58.388	23.1247									1.65	0.00238
90.7035	1.47113		229.631	3.66358	348.663	23.3684	-85.5966	5.04039	62.7063	23.3707									1.66667	0.00261
91.6583	1.42307		234.223	3.57296	351.683	23.6144	-87.5101	5.21979	67.5532	23.6167									1.68333	0.00266
92.6131	1.38298		218.533	4.3232	355.012	23.8603	-77.1775	4.89158	73.0207	23.8627									1.7	0.00259
93.5678	1.34968		220.446	4.3435	358.694	24.1063	-74.8814	4.89603	79.2213	24.1087									1.71667	0.00266
94.5226	1.32214		233.458	3.90438	362.784	24.3523	-73.3506	4.93309	86.2945	24.3547									1.73333	0.00267
95.4774	1.29946		231.927	4.06782	367.344	24.5983	-60.7219	4.50923	94.4147	24.6007									1.75	0.00244
96.4322	1.28085		226.569	4.38945	372.451	24.8443	-52.3027	4.26032	103.802	24.8467									1.76667	0.00233
97.3869	1.26566		231.161	4.29914	378.198	25.0903	-65.3141	4.89924	114.737	25.0927									1.78333	0.00175
98.3417	1.2533		227.334	4.55733	384.7	25.3362	-71.0545	5.23743	127.584	25.3387									1.8	0.00111
99.2965	1.24329		228.1	4.62571	392.096	25.5822	-60.7219	4.90923	142.82	25.5848									1.81667	0.000856
100.251	1.23521		224.273	4.88391	400.559	25.8282	-53.0681	4.69204	161.08	25.8308									1.83333	0.000837
101.206	1.22873		235.371	4.52398	410.309	26.0742	-53.8335	4.82405	183.225	26.0768									1.85	0.000908
102.161	1.22354		246.086	4.17962	421.623	26.3202	-56.5123	5.03477	210.449	26.3228									1.86667	0.000938
103.116	1.21941		252.975	3.99415	434.857	26.5662	-59.9565	5.27751	244.439	26.5688									1.88333	0.000469
104.07	1.21613		256.419	3.95091	450.477	26.8121	-52.3027	5.06032	287.646	26.8148									1.9	-0.000331
105.025	1.21354		243.407	4.59024	469.094	27.0581	-51.1547	5.11274	343.739	27.0608									1.91667	-0.000512
105.98	1.2115		240.729	4.80125	491.535	27.3041	-59.5738	5.56135	418.417	27.3068									1.93333	-0.000512
106.935	1.2099		239.198	4.96479	518.926	27.5501	-59.1911	5.64579	520.913	27.5528									1.95	-0.000713
107.889	1.20865		249.531	4.63658	552.845	27.7961	-56.1296	5.61861	666.995	27.7988									1.96667	-0.00107
108.844	1.20768		243.025	5.00579	595.553	28.0421	-56.1296	5.71891	885.428	28.0448									1.98333	-0.00133
109.799	1.20693		248	4.89972	650.378	28.288	-58.8084	5.92993	1233.29	28.2908									2	-0.00165
110.754	1.20635		249.148	4.95174	722.391	28.534	-48.8585	5.61758											2.01667	-0.00193
111.709	1.20591		259.098	4.6394	819.615	28.78	-51.5373	5.8281											2.03333	-0.0022
112.663	1.20557		257.567	4.80243	955.379	29.026	-42.3528	5.54747											2.05	-0.00246
113.618	1.20531		255.654	4.98173	1153.13	29.272	-41.9701	5.63211											2.06667	-0.00251
114.573	1.20512		247.234	5.43004	1457.29	29.518	-45.797	5.89031											2.08333	-0.00226
115.528	1.20497		250.296	5.40346	1960.58	29.7639	-52.6854	6.27578											2.1	-0.00198
116.482	1.20486		259.863	5.10668	2884.14	30.0099	-53.4508	6.4076											2.11667	-0.00192
117.437	1.20477		262.159	5.11152	4869.35	30.2559	-43.1182	6.07939											2.13333	-0.00127
118.392	1.20471		264.838	5.10001	10487.4	30.5019	-47.3278	6.35344											2.15	-0.000894
119.347	1.20466		258.715	5.45376	40040.2	30.7479	-39.674	6.13695											2.16667	-0.000665
120.302	1.20463		265.221	5.28425	66900300	30.9939	-43.5009	6.39495											2.18333	-0.000696
121.256	1.2046		271.344	5.12989	44215.7	31.2398	-41.9701	6.43161											2.2	-0.000667
122.211	1.20459		260.629	5.67466	11009.1	31.4858	-45.797	6.69021											2.21667	-0.000138
123.166	1.20457		260.629	5.77416	5024.32	31.7318	-48.0931	6.88536											2.23333	0.000471
124.121	1.20456		269.43	5.50949	2949.97	31.9778	-39.674	6.63595											2.25	0.000651
125.075	1.20455		259.863	6.00568	1994.79	32.2238	-41.5874	6.81585											2.26667	0.00046
126.03	1.20455		264.838	5.89951	1477.6	32.4698	-38.5259	6.78838											2.28333	0.000419
126.985	1.20455		262.159	6.11002			-44.2662	7.12657											2.3	0.000459
127.94	1.20454		254.123	6.54317			-54.2162	7.63941											2.31667	0.000269
128.894	1.20454		264.455	6.21436			-51.5373	7.628											2.33333	0.00037
129.849	1.20454		273.257	5.9496			-43.1182	7.37909											2.35	0.00061
130.804	1.20454		281.676	5.70089			-45.4143	7.57425											2.36667	0.00074
131.759	1.20454		270.196	6.27647			-43.5009	7.59505											2.38333	0.00086
132.714	1.20454		275.553	6.15444			-46.5624	7.82143											2.4	0.00104
133.668	1.20454		260.629	6.87246			-37.7605	7.55666											2.41667	0.000953
134.623	1.20454		257.95	7.08397			-41.9701	7.83111											2.43333	0.000715
135.578	1.20454		261.776	7.02498			-33.9337	7.59806											2.45	0.000416
136.533	1.20454		273.64	6.63334			-38.1432	7.87252											2.46667	0.000348
137.487	1.20454		270.961	6.84375			-37.3778	7.9411											2.48333	0.00032
138.442	1.20454		274.405	6.80122			-38.5259	8.08838											2.5	0.000373
139.397	1.20454		277.849	6.75828			-28.9587	7.79189											2.51667	0.000306
140.352	1.20454		279.763	6.77898			-25.1318	7.73369											2.53333	0.00043
141.307	1.20454		281.294	6.81505			-29.7241	8.02361											2.55	0.000313
142.261	1.20454		275.936	7.13708			-35.8471	8.37736											2.56667	0.000447
143.216	1.20454		291.626	6.58684			-39.2913	8.6201											2.58333	0.00043
144.171	1.20454		284.738	6.97181			-33.9337	8.49806											2.6	0.000396
145.126	1.20454		285.886	7.02423			-34.3163	8.61362											2.61667	0.000481
146.08	1.20454		282.824	7.25111			-25.1318	8.33349											2.63333	0.000497
147.035	1.20454		282.059	7.38313			-23.2184	8.354											2.65	0.000473
147.99	1.20454		286.269	7.30838			-18.6261	8.26368											2.66667	0.000318
148.945	1.20454		287.799	7.34494			-21.6876	8.49056											2.68333	0.000254
149.899	1.20454		293.922	7.19069			-15.5646	8.33681											2.7	0.000122
150.854	1.20454		297.749	7.13209			-19.7742	8.61086											2.71667	4.9e-05
151.809	1.20454		290.478	7.53292			-18.6261	8.66368											2.73333	-2.3e-05
152.764	1.20454		274.405	8.29902			-19.0088	8.77914											2.75	-9.5e-05
153.719	1.20454		290.095	7.74858			-22.0703	9.00612											2.76667	1.3e-05
154.673	1.20454		297.367	7.54745			-20.9222	9.05884											2.78333	0.000151
155.628	1.20454		292.774	7.83806			-23.601	9.26986											2.8	0.00024
156.583	1.20454		311.143	7.17651			-26.6626	9.49673											2.81667	0.00028
157.538	1.20454		306.934	7.45097			-27.0452	9.61259											2.83333	0.00034
158.492	1.20454		306.551	7.56632			-14.7992	9.20509											2.85	0.00036
159.447	1.20454		295.453	8.12635			-27.0452	9.81209											2.86667	0.000359
160.402	1.20454		287.034	8.57466			-26.2799	9.88037											2.88333	0.000199
161.357	1.20454		294.688	8.35747			-23.601	9.86946											2.9	5e-05
162.312	1.20454		295.07	8.44161			-19.7742	9.81086											2.91667	0.000192
163.266	1.20454		294.305	8.57333			-16.33	9.76753											2.93333	0.000213
164.221	1.20454		293.157	8.7203			-12.1204	9.69377											2.95	0.000275
165.176	1.20454		288.947	8.99536			-10.5896	9.72994											2.96667	0.000396
166.131	1.20454		294.688	8.85697			-4.4666	9.57628											2.98333	0.000398
167.085	1.20454		308.847	8.37027			-8.67618	9.85134											3	0.00035
168.04	1.20454		311.526	8.35925			-11.7377	10.0776											3.01667	0.000222
168.995	1.20454		305.02	8.72826			-2.55316	9.79709											3.03333	0.000245
169.95	1.20454		295.453	9.22495			-0.639717	9.81779											3.05	0.000257
170.905	1.20454		297.749	9.22959			-7.91081	10.2192											3.06667	0.00021
171.859	1.20454		294.305	9.47233			1.65641	9.92213											3.08333	0.000203
172.814	1.20454		309.613	8.93745			6.63137	9.81666											3.1	7.5e-05
173.769	1.20454		300.045	9.43443			10.8409	9.74181											3.11667	-0.000102
174.724	1.20454		300.045	9.53403			0.891043	10.2542											3.13333	-0.000349
175.678	1.20454		307.699	9.31685			10.0756	9.97352											3.15	-0.000436
176.633	1.20454		311.526	9.25765			10.0756	10.0736											3.16667	-0.000403
177.588	1.20454		311.526	9.35785			2.03911	10.5063											3.18333	-0.00048
178.543	1.20454		311.909	9.44179			-2.93586	10.8129											3.2	-0.000548
179.497	1.20454		318.797	9.25632			3.18716	10.6587											3.21667	-0.000415
180.452	1.20454		313.44	9.57835			3.95255	10.727											3.23333	-0.000523
181.407	1.20454		318.414	9.47218			12.3717	10.4787											3.25	-0.0007
182.362	1.20454		317.266	9.61976			3.18716	10.9587											3.26667	-0.000788
183.317	1.20454		322.241	9.51318			-2.55316	11.2968											3.28333	-0.000765
184.271	1.20454		318.414	9.77178			-1.02242	11.3334											3.3	-0.000793
185.226	1.20454		316.501	9.95048			4.33523	11.2114											3.31667	-0.000652
186.181	1.20454		305.786	10.4948			9.31019	11.1049											3.33333	-0.00041
187.136	1.20454		309.23	10.4518			7.39674	11.2846											3.35	-0.000248
188.09	1.20454		308.082	10.5994			-0.257027	11.7014											3.36667	-0.000147
189.045	1.20454		303.49	10.8897			0.891043	11.7539											3.38333	-7.5e-05
190	1.20454		294.305	11.3703			8.16213	11.5525											3.4	-5.4e-05
			301.959	11.1527			5.10062	11.7794											3.41667	-0.000113
			314.97	10.7135			14.6678	11.4826											3.43333	0.000278
			314.588	10.8295			17.7294	11.4562											3.45	0.000589
			326.068	10.4533			16.964	11.5881											3.46667	0.00129
			322.241	10.7119			13.1371	11.8463											3.48333	0.00195
			316.118	11.0656			10.0756	12.0736											3.5	0.000951
			307.316	11.5305			21.1736	11.7133											3.51667	-0.0012
			316.884	11.2336			-4.08393	12.86											3.53333	-0.01116
			324.155	11.0323			6.24868	12.5318											3.55	-0.03319
			306.551	11.8614			11.989	12.3939											3.56667	-0.05358
			307.316	11.9298			3.18716	12.8584											3.58333	-0.07232
			319.945	11.5059			8.54481	12.7367											3.6	-0.08381
			326.068	11.3527			8.16213	12.8523											3.61667	-0.08877
			324.155	11.5316			12.7544	12.7622											3.63333	-0.08692
			319.562	11.822			10.8409	12.9415											3.65	-0.08939
			295.453	12.9211			13.1371	12.9463											3.66667	-0.08998
			303.107	12.7036			20.7909	12.7287											3.68333	-0.08661
			311.909	12.4388			17.3467	12.9719											3.7	-0.08401
			296.601	13.1729			18.8774	13.0085											3.71667	-0.08609
			301.959	13.0511			18.112	13.1398											3.73333	-0.07814
			316.884	12.5323			20.7909	13.1292											3.75	-0.07381
			313.057	12.7912			18.112	13.3399											3.76667	-0.06469
			314.97	12.8113			11.6063	13.7096											3.78333	-0.05832
			325.303	12.4831			15.8159	13.6353											3.8	-0.04875
			306.551	13.3598			9.31019	14.0049											3.81667	-0.04315
			306.934	13.4445			10.0756	14.0726											3.83333	-0.03659
			303.49	13.6867			15.8159	13.9353											3.85	-0.03259
			315.736	13.2792			16.964	13.9873											3.86667	-0.02873
			314.97	13.4109			10.0756	14.3728											3.88333	-0.02496
			318.797	13.3523			8.16213	14.5521											3.9	-0.02148
			321.859	13.3254			18.4947	14.224											3.91667	-0.0188
			316.884	13.631			13.1371	14.546											3.93333	-0.01674
			302.342	14.3343			14.2852	14.5986											3.95	-0.01504
			314.97	13.9104			18.4947	14.5243											3.96667	-0.01378
			316.501	13.947			14.6678	14.7823											3.98333	-0.01325
			318.032	13.983			15.8159	14.8353											4	-0.01217
			310.761	14.3844			18.4947	14.8238											4.01667	-0.01068
			321.093	14.056			12.7544	15.1617											4.03333	-0.00886
			323.389	14.0613			14.2852	15.1984											4.05	-0.00756
			316.118	14.4623			24.6177	14.8702											4.06667	-0.00637
			311.526	14.7527			16.5813	15.3026											4.08333	-0.00558
			310.761	14.8844			18.4947	15.324											4.1	-0.00486
			327.599	14.2861			21.5562	15.2967											4.11667	-0.00418
			326.451	14.4337			25.0004	15.254											4.13333	-0.00355
			301.959	15.5487			23.8524	15.4017											4.15	-0.00343
			306.934	15.4427			16.1986	15.8189											4.16667	-0.00334
			317.649	15.0982			13.5198	16.03											4.18333	-0.00276
			320.711	15.0713			16.964	15.9873											4.2	-0.0022
			313.44	15.4724			23.8524	15.8019											4.21667	-0.00183
			318.032	15.3824			13.9025	16.3136											4.23333	-0.00141
			313.44	15.6724			7.39674	16.6838											4.25	-0.000832
			324.155	15.3283			16.964	16.387											4.26667	-0.000304
			331.426	15.1266			21.1736	16.3126											4.28333	-0.000146
			315.736	15.8769			22.3216	16.365											4.3	-0.000669
			321.859	15.7231			15.8159	16.7347											4.31667	-0.00123
			318.414	15.9659			21.5562	16.5968											4.33333	-0.00161
			321.093	15.9552			16.5813	16.9031											4.35	-0.002
			315.353	16.2925			22.7043	16.7489											4.36667	-0.00213
			311.526	16.5511			26.5312	16.6908											4.38333	-0.00178
			314.588	16.5238			18.8774	17.1081											4.4	-0.00103
			316.118	16.5603			23.087	17.033											4.41667	-0.000707
			323.389	16.359			26.9139	16.9751											4.43333	-0.00055
			327.216	16.3004			16.964	17.4871											4.45	-0.000882
			324.155	16.527			15.8159	17.6346											4.46667	-0.00142
			299.663	17.6423			9.69287	17.9885											4.48333	-0.00127
			301.193	17.6783			24.2351	17.4858											4.5	-0.00045
			311.909	17.3348			26.1485	17.5061											4.51667	0.000197
			330.278	16.6735			25.7658	17.6225											4.53333	0.000775
			323.007	17.0744			28.0619	17.6268											4.55	0.001
			314.97	17.5074			11.2236	18.4246											4.56667	0.00128
			306.551	17.9558			16.964	18.2868											4.58333	0.00139
			318.797	17.5489			20.7909	18.2282											4.6	0.00123
			322.241	17.5058			10.8409	18.7405											4.61667	0.00184
			321.859	17.6217			28.8273	18.0954											4.63333	0.00178
			303.107	18.4986			21.9389	18.4809											4.65	0.00173
			316.118	18.0593			22.7043	18.5489											4.66667	0.00178
			321.859	17.9214			13.5198	19.0299											4.68333	0.00145
			306.934	18.64			24.6177	18.6696											4.7	0.0015
			306.551	18.7554			18.8774	19.0075											4.71667	0.00138
			316.118	18.4589			24.2351	18.8854											4.73333	0.00102
			301.193	19.1776			34.9504	18.5414											4.75	0.000624
			318.032	18.5797			29.9754	18.8472											4.76667	7.2e-05
			313.057	18.886			23.4697	19.2173											4.78333	-0.00023
			313.44	18.9698			26.9139	19.1744											4.8	-0.000402
			319.945	18.8001			17.7294	19.655											4.81667	-0.000424
			314.97	19.1059			21.1736	19.6123											4.83333	-0.000686
			319.18	19.032			25.3831	19.5378											4.85	-0.000908
			324.538	18.9094			31.5062	19.3841											4.86667	-0.00083
			327.216	18.8984			27.6793	19.6427											4.88333	-0.000612
			327.216	18.9981			21.9389	19.9806											4.9	-0.000814
			318.032	19.4788			26.9139	19.8744											4.91667	-0.00104
			315.736	19.6742			22.3216	20.1647											4.93333	-0.00142
			310.761	19.9804			13.9025	20.6136											4.95	-0.00161
			308.082	20.1914			18.4947	20.5236											4.96667	-0.00196
			316.118	19.9578			21.9389	20.4806											4.98333	-0.00241
			313.822	20.153			10.8409	21.0405											5	-0.00273
			309.23	20.4434			13.9025	21.0136											5.01667	-0.00253
			316.884	20.2262			26.1485	20.6061											5.03333	-0.00224
			318.414	20.2622			34.185	20.3727											5.05	-0.00211
			312.674	20.6003			39.1599	20.2669											5.06667	-0.00189
			318.032	20.4783			28.0619	20.8265											5.08333	-0.00172
			332.957	19.9598			18.112	21.3389											5.1	-0.00175
			331.809	20.1071			19.2601	21.3916											5.11667	-0.00208
			326.834	20.4133			18.112	21.5392											5.13333	-0.00235
			327.216	20.497			16.964	21.6868											5.15	-0.00222
			319.945	20.8987			23.4697	21.5171											5.16667	-0.00174
			308.465	21.4741			29.9754	21.3475											5.18333	-0.00132
			320.711	21.0667			28.0619	21.5263											5.2	-0.0013
			330.661	20.7544			28.8273	21.5951											5.21667	-0.00125
			324.155	21.1236			21.5562	21.996											5.23333	-0.00116
			319.562	21.4146			23.4697	22.0171											5.25	-0.000733
			341.759	20.5942			36.4811	21.5776											5.26667	-0.000273
			341.376	20.7101			29.21	21.9791											5.28333	0.000156
			345.203	20.651			33.4196	21.9048											5.3	0.000627
			341.376	20.9101			24.2351	22.3854											5.31667	0.000727
			335.253	21.2634			20.4082	22.6434											5.33333	0.000688
			338.697	21.2206			21.1736	22.7123											5.35	0.000638
			341.376	21.2094			34.9504	22.2414											5.36667	0.000679
			326.451	21.9284			33.4196	22.4044											5.38333	0.000819
			337.549	21.5682			36.8638	22.3621											5.4	0.00071
			348.264	21.2241			31.8888	22.6679											5.41667	0.000611
			337.166	21.7841			39.5426	22.4507											5.43333	0.000672
			332.191	22.0897			34.185	22.7728											5.45	0.000403
			339.08	21.9048			29.21	23.0793											5.46667	0.000115
			337.549	22.0678			38.7772	22.7822											5.48333	-4e-06
			318.032	22.9767			36.0984	22.9938											5.5	0.000147
			315.353	23.1874			49.1098	22.5541											5.51667	0.000277
			328.747	22.7328			26.9139	23.5744											5.53333	0.000288
			332.957	22.6578			0.125653	24.7842											5.55	0.000499
			333.722	22.7262			-4.08393	25.0586											5.56667	0.00047
			342.524	22.461			-4.08393	25.159											5.58333	0.000181
			337.166	22.7836			5.10062	24.8781											5.6	5.2e-05
			336.401	22.9148			-6.38006	25.4539											5.61667	1.2e-05
			326.068	23.443			6.24868	25.0308											5.63333	2e-06
			324.155	23.6223			3.56986	25.2418											5.65	-6.8e-05
			338.314	23.1355			-9.05888	25.8646											5.66667	7.2e-05
			326.834	23.7115			-12.1204	26.0921											5.68333	-0.000228
			327.216	23.7954			-4.08393	25.8585											5.7	-0.000419
			336.784	23.4989			-3.31854	25.9268											5.71667	-0.000401
			332.574	23.7729			-3.70123	26.0428											5.73333	-0.000513
			335.635	23.7465			12.7544	25.4608											5.75	-0.000465
			351.326	23.1959			0.125653	26.0836											5.76667	-0.000326
			329.512	24.1999			-5.99737	26.438											5.78333	-0.000148
			335.635	24.0455			-7.14543	26.5852											5.8	-4.2e-05
			345.203	23.7497			-2.17048	26.4797											5.81667	-0.000256
			348.264	23.7224			3.56986	26.3418											5.83333	-0.000391
			344.82	23.9652			5.86599	26.3461											5.85	-0.000595
			341.376	24.208			11.2236	26.2246											5.86667	-0.000689
			340.228	24.3556			6.63137	26.5145											5.88333	-0.000824
			338.314	24.535			5.4833	26.6621											5.9	-0.00091
			337.932	24.6503			-14.4165	27.5868											5.91667	-0.00121
			340.228	24.6552			-3.31854	27.227											5.93333	-0.000835
			324.538	25.4054			-3.31854	27.3266											5.95	-0.000833
			317.266	25.8068			1.27372	27.2368											5.96667	-0.00159
			319.18	25.8275			0.891043	27.3522											5.98333	-0.0018
			323.007	25.7689			-3.70123	27.6426											6	-0.000958
			328.364	25.6468			-2.93586	27.7108											6.01667	-0.00173
			334.105	25.5089			1.65641	27.6206											6.03333	-0.00411
			338.314	25.434			-0.257027	27.8004											6.05	-0.02424
			334.87	25.6772			-2.17048	27.9793											6.06667	-0.04582
			325.686	26.1574			-6.76274	28.2696											6.08333	-0.06644
			326.451	26.2257			-18.2434	28.8455											6.1	-0.0777
			327.982	26.2624			-10.9723	28.6442											6.11667	-0.07879
			328.364	26.3465			-8.67618	28.6486											6.13333	-0.07212
			308.465	27.2713			-1.02242	28.4321											6.15	-0.07458
			290.095	28.1322			2.80448	28.373											6.16667	-0.07093
			305.786	27.5819			4.71792	28.3937											6.18333	-0.07468
			300.045	27.9198			-7.52811	29.0013											6.2	-0.07676
			299.663	28.0358			2.03911	28.7048											6.21667	-0.07673
			299.663	28.1353			0.125653	28.8836											6.23333	-0.07776
			291.626	28.5683			-10.2069	29.4124											6.25	-0.07542
			282.442	29.049			-5.99737	29.3373											6.26667	-0.06498
			301.193	28.3719			-2.55316	29.2953											6.28333	-0.05738
			301.193	28.4719			2.80448	29.1733											6.3	-0.04907
			286.651	29.1745			-11.355	29.8597											6.31667	-0.0436
			295.07	28.9259			-6.38006	29.7542											6.33333	-0.0379
			294.688	29.0415			0.891043	29.5523											6.35	-0.03271
			309.23	28.5388			0.508353	29.6682											6.36667	-0.02935
			308.847	28.6547			2.80448	29.6731											6.38333	-0.0262
			308.465	28.7705			0.891043	29.8524											6.4	-0.02371
			299.28	29.2509			7.39674	29.6822											6.41667	-0.02127
			289.713	29.7473			-1.78779	30.1635											6.43333	-0.01967
			287.799	29.9266			-0.257027	30.1996											6.45	-0.01808
			286.651	30.0745			-4.4666	30.4742											6.46667	-0.01596
			305.02	29.4127			-4.08393	30.5583											6.48333	-0.01445
			306.551	29.4492			-0.257027	30.4998											6.5	-0.0132
			303.872	29.6603			-7.52811	30.9012											6.51667	-0.01174
			302.342	29.8238			3.56986	30.5413											6.53333	-0.01018
			299.663	30.0349			2.80448	30.6731											6.55	-0.00905
			290.478	30.5155			4.71792	30.6938											6.56667	-0.00826
			288.182	30.7107			5.86599	30.7463											6.58333	-0.0076
			303.872	30.16			5.4833	30.8615											6.6	-0.00681
			311.143	29.9588			-7.14543	31.4856											6.61667	-0.00585
			303.107	30.3919			-5.61467	31.5218											6.63333	-0.00541
			295.453	30.8091			1.65641	31.3204											6.65	-0.00505
			304.255	30.544			-5.61467	31.7219											6.66667	-0.00453
			305.02	30.6128			-9.05888	31.9646											6.68333	-0.00376
			303.49	30.7757			11.2236	31.224											6.7	-0.00338
			317.649	30.2889			-6.38006	32.0537											6.71667	-0.00292
			311.909	30.6265			-7.91081	32.2166											6.73333	-0.00258
			301.576	31.155			13.1371	31.4449											6.75	-0.00252
			309.995	30.9059			12.7544	31.5608											6.76667	-0.00242
			306.934	31.133			-5.23199	32.4056											6.78333	-0.00223
			312.674	30.9954			-5.99737	32.538											6.8	-0.00211
			298.132	31.6977			-2.93586	32.5107											6.81667	-0.0022
			289.713	32.1466			-4.08393	32.6583											6.83333	-0.00212
			288.947	32.2779			-1.4051	32.6474											6.85	-0.0021
			304.255	31.744			3.95255	32.5254											6.86667	-0.00203
			318.414	31.2568			-4.4666	32.9744											6.88333	-0.00203
			318.797	31.341			-2.17048	32.9792											6.9	-0.00209
			295.07	32.4243			1.65641	32.9201											6.91667	-0.00211
			293.922	32.572			1.27372	33.0366											6.93333	-0.00178
			296.601	32.5605			-5.99737	33.4373											6.95	-0.00172
			295.07	32.724			-8.67618	33.6485											6.96667	-0.00184
			287.034	33.1571			3.56986	33.2411											6.98333	-0.00184
			295.453	32.9082			8.16213	33.1508											7	-0.00198
			293.54	33.0875			11.989	33.0923											7.01667	-0.00211
			303.872	32.7594			14.6678	33.0813											7.03333	-0.00204
			299.663	33.0339			15.8159	33.1338											7.05	-0.00212
			308.082	32.7844			9.69287	33.4876											7.06667	-0.00215
			299.28	33.2494			7.77943	33.667											7.08333	-0.00239
			299.663	33.3336			10.0756	33.6712											7.1	-0.00244
			287.034	33.957			4.71792	33.9939											7.11667	-0.00248
			299.28	33.5492			5.4833	34.0617											7.13333	-0.00219
			302.724	33.5068			8.16213	34.0508											7.15	-0.00182
			292.392	34.0346			1.27372	34.4363											7.16667	-0.00174
			293.54	34.087			11.989	34.0923											7.18333	-0.00168
			291.626	34.2663			10.0756	34.2712											7.2	-0.00162
			289.713	34.4456			-5.61467	35.022											7.21667	-0.00149
			311.526	33.6417			-1.02242	34.9316											7.23333	-0.00174
			309.23	33.8368			3.18716	34.8572											7.25	-0.00152
			298.132	34.397			16.5813	34.4022											7.26667	-0.00128
			296.601	34.5602			15.4332	34.5492											7.28333	-0.00121
			279.38	35.3738			-1.4051	35.3477											7.3	-0.0012
			276.701	35.5849			-9.05888	35.7645											7.31667	-0.00115
			294.305	34.9553			2.03911	35.4046											7.33333	-0.00138
			293.922	35.0708			5.4833	35.3619											7.35	-0.00133
			293.54	35.187			2.42179	35.5888											7.36667	-0.00118
			297.749	35.1123			-6.38006	36.0536											7.38333	-0.000971
			299.28	35.1489			4.33523	35.7096											7.4	-0.000713
			298.132	35.2967			-1.02242	36.0311											7.41667	-0.000405
			311.909	34.8258			3.95255	35.9256											7.43333	-0.000208
			307.699	35.0996			-2.55316	36.2946											7.45	-0.00034
			324.538	34.5019			-9.44157	36.6801											7.46667	-0.000622
			311.143	35.1575			13.5198	35.8292											7.48333	-0.000565
			309.995	35.3046			8.54481	36.135											7.5	-0.000537
			312.291	35.3095			0.125653	36.5839											7.51667	-0.000759
			307.316	35.6157			8.54481	36.3351											7.53333	-0.000821
			321.093	35.1449			-7.91081	37.117											7.55	-0.000714
			311.526	35.641			5.10062	36.6779											7.56667	-0.000846
			295.453	36.4075			15.8159	36.3338											7.58333	-0.000968
			301.576	36.2534			5.10062	36.8774											7.6	-0.0011
			306.168	36.1631			-1.4051	37.2476											7.61667	-0.00112
			304.638	36.3265			0.508353	37.2677											7.63333	-0.00122
			307.699	36.2997			-3.31854	37.5265											7.65	-0.00112
			287.034	37.2557			-9.44157	37.8804											7.66667	-0.00147
			292.392	37.1342			-0.639717	37.6156											7.68333	-0.0016
			299.28	36.9488			-3.31854	37.8267											7.7	-0.00168
			288.947	37.4764			-1.02242	37.8315											7.71667	-0.00197
			305.786	36.8788			2.80448	37.7731											7.73333	-0.00222
			299.663	37.2326			5.4833	37.762											7.75	-0.00228
			314.588	36.7141			-4.4666	38.2745											7.76667	-0.00219
			312.674	36.8931			7.01406	37.8981											7.78333	-0.00229
			316.118	36.8507			8.54481	37.9353											7.8	-0.0023
			305.02	37.4103			2.42179	38.2886											7.81667	-0.00222
			298.132	37.7957			-2.17048	38.579											7.83333	-0.00235
			307.699	37.4992			-3.70123	38.7425											7.85	-0.00228
			293.922	38.1702			6.24868	38.4302											7.86667	-0.00206
			298.515	38.0796			5.86599	38.5461											7.88333	-0.00207
			307.316	37.8153			10.8409	38.44											7.9	-0.00193
			289.33	38.6605			10.8409	38.5395											7.91667	-0.00159
			295.453	38.5067			7.39674	38.7827											7.93333	-0.00132
			302.724	38.3058			0.508353	39.1683											7.95	-0.0012
			297.367	38.6274			5.10062	39.0774											7.96667	-0.000935
			290.095	39.0288			-3.70123	39.5429											7.98333	-0.000755
			294.305	38.9543			-2.55316	39.5949											8	-0.000505
			290.861	39.1971			11.2236	39.1244											8.01667	-0.000293
			291.626	39.265			12.7544	39.1606											8.03333	-0.000202
			290.095	39.4288			-2.93586	39.9108											8.05	0.000119
			297.749	39.2116			6.24868	39.6302											8.06667	3e-05
			303.49	39.0737			-4.8493	40.1902											8.08333	1e-06
			296.219	39.475			0.508353	40.0677											8.1	0.000323
			304.255	39.242			5.86599	39.9463											8.11667	0.000556
			302.342	39.4208			-9.44157	40.6801											8.13333	0.000518
			290.861	39.9971			11.6063	39.9085											8.15	0.00052
			292.774	40.0178			-1.02242	40.5314											8.16667	0.000543
			310.378	39.3878			-7.14543	40.8852											8.18333	0.000495
			298.515	39.9799			9.69287	40.2881											8.2	9.9e-05
			303.49	39.8734			-1.4051	40.8474											8.21667	-6.8e-05
			320.711	39.2598			-0.639717	40.9157											8.23333	-4.4e-05
			295.836	40.3909			-2.93586	41.1109											8.25	0.00013
			284.355	40.9667			5.10062	40.8779											8.26667	0.000404
			289.33	40.8599			3.56986	41.0414											8.28333	0.000378
			297.367	40.6274			-12.8858	41.8234											8.3	0.000412
			295.836	40.7904			0.508353	41.3677											8.31667	0.000157
			293.922	40.9698			4.71792	41.294											8.33333	0.000162
			291.244	41.1808			-1.02242	41.6314											8.35	0.000277
			289.713	41.3443			-7.14543	41.9852											8.36667	-0.000138
			300.045	41.0157			6.63137	41.5144											8.38333	-0.000563
			300.428	41.1004			4.71792	41.6937											8.4	-0.000788
			301.959	41.1371			6.24868	41.7303											8.41667	-0.000772
			298.515	41.3793			6.24868	41.8303											8.43333	-0.000286
			284.355	42.0667			0.508353	42.1683											8.45	-0.00063
			293.54	41.7855			5.4833	42.0621											8.46667	-0.00181
			305.786	41.378			-0.639717	42.4159											8.48333	-0.00302
			296.601	41.8588			4.33523	42.3093											8.5	-0.00293
			295.836	41.9905			-2.55316	42.6953											8.51667	-0.00483
			299.28	41.9472			-2.55316	42.7949											8.53333	-0.01231
			300.811	41.9844			1.27372	42.737											8.55	-0.0292
			302.342	42.0206			-3.31854	43.0267											8.56667	-0.04838
			306.934	41.931			0.891043	42.9524											8.58333	-0.0636
			293.157	42.6013			2.42179	42.9889											8.6	-0.06974
			292.392	42.733			5.10062	42.9779											8.61667	-0.06287
			317.266	41.8023			-2.17048	43.3787											8.63333	-0.05839
			303.872	42.4573			0.891043	43.3525											8.65	-0.05529
			293.922	42.9698			6.24868	43.2305											8.66667	-0.05554
			295.836	42.9905			-2.17048	43.6794											8.68333	-0.0592
			302.342	42.8209			3.95255	43.5258											8.7	-0.06448
			296.601	43.1584			-3.70123	43.9426											8.71667	-0.06376
			301.959	43.0368			7.39674	43.5832											8.73333	-0.06383
			296.219	43.3743			-12.1204	44.4915											8.75	-0.06122
			300.045	43.3158			-2.17048	44.1792											8.76667	-0.06272
			296.601	43.5586			-11.355	44.6599											8.78333	-0.06041
			292.009	43.849			-2.17048	44.3793											8.8	-0.05593
			306.168	43.3617			-1.4051	44.4476											8.81667	-0.05006
			294.688	43.938			6.24868	44.2305											8.83333	-0.04584
			290.478	44.2119			6.63137	44.3143											8.85	-0.03747
			293.922	44.1692			7.39674	44.383											8.86667	-0.03083
			297.367	44.1271			-19.0088	45.5768											8.88333	-0.02832
			288.182	44.6074			-5.61467	45.1219											8.9	-0.02653
			298.515	44.2797			-4.4666	45.1749											8.91667	-0.02511
			303.107	44.189			0.891043	45.0524											8.93333	-0.02424
			299.28	44.4476			-4.8493	45.3907											8.95	-0.02219
			302.342	44.4207			13.9025	44.7132											8.96667	-0.02064
			294.305	44.8538			-4.8493	45.5903											8.98333	-0.01909
			292.392	45.0326			2.80448	45.3733											9	-0.01795
			292.392	45.1332			-2.55316	45.6953											9.01667	-0.01676
			296.601	45.0582			4.33523	45.5094											9.03333	-0.01501
			298.515	45.0789			-0.257027	45.8004											9.05	-0.01354
			298.132	45.195			-3.31854	46.0267											9.06667	-0.01252
			292.009	45.5488			1.27372	45.937											9.08333	-0.01148
			309.995	44.9034			3.95255	45.9255											9.1	-0.01049
			301.959	45.3365			-7.14543	46.4854											9.11667	-0.00976
			305.403	45.2938			-6.76274	46.5696											9.13333	-0.00874
			310.761	45.1719			3.95255	46.2256											9.15	-0.00785
			308.082	45.3829			3.18716	46.3573											9.16667	-0.00755
			308.847	45.4507			0.891043	46.5526											9.18333	-0.00691
			302.724	45.805			-2.93586	46.8111											9.2	-0.00659
			293.922	46.2692			-3.70123	46.9432											9.21667	-0.00622
			306.168	45.8619			6.63137	46.615											9.23333	-0.00562
			295.836	46.3902			2.42179	46.8888											9.25	-0.00556
			295.453	46.506			7.39674	46.7832											9.26667	-0.00544
			295.07	46.622			-1.78779	47.2634											9.28333	-0.00523
			294.688	46.7379			2.03911	47.2048											9.3	-0.00504
			294.688	46.8375			3.18716	47.2573											9.31667	-0.00481
			297.367	46.8269			-11.7377	47.9758											9.33333	-0.00494
			311.909	46.3244			-12.8858	48.1235											9.35	-0.00485
			298.897	46.963			11.6063	47.2085											9.36667	-0.00472
			298.515	47.0795			-2.93586	47.9112											9.38333	-0.00475
			308.847	46.7509			1.27372	47.837											9.4	-0.00475
			318.797	46.4386			-4.4666	48.1749											9.41667	-0.0047
			292.392	47.6329			-4.8493	48.2907											9.43333	-0.00471
			288.565	47.8916			-4.08393	48.359											9.45	-0.00458
			291.626	47.8647			-15.1819	48.9184											9.46667	-0.00437
			304.638	47.4256			8.16213	48.0515											9.48333	-0.00424
			294.688	47.9375			5.4833	48.2621											9.5	-0.00362
			290.861	48.1966			-0.257027	48.6001											9.51667	-0.00318
			294.305	48.1533			-10.5896	49.1283											9.53333	-0.00272
			296.984	48.1423			3.56986	48.6416											9.55	-0.00258
			284.738	48.75			2.80448	48.7736											9.56667	-0.00234
			282.059	48.9611			-1.78779	49.0639											9.58333	-0.00203
			290.095	48.7286			3.18716	48.9571											9.6	-0.00179
			285.886	49.0026			-1.02242	49.2321											9.61667	-0.00128
			290.095	48.9282			-12.8858	49.8238											9.63333	-0.000972
			301.959	48.5365			0.125653	49.3842											9.65	-0.000598
			300.811	48.6842			9.31019	49.1039											9.66667	-0.000995
			296.219	48.974			0.891043	49.5526											9.68333	-0.000771
			287.417	49.4394			2.42179	49.5894											9.7	-0.000168
			301.576	48.952			3.56986	49.6415											9.71667	-0.000474
			293.54	49.3857			1.65641	49.8211											9.73333	-0.000169
			289.713	49.6439			-4.8493	50.1907											9.75	-0.000195
			286.269	49.8867			2.42179	49.9894											9.76667	-0.000741
			288.565	49.8916			-4.8493	50.3907											9.78333	-0.00128
			296.219	49.6744			-10.9723	50.7445											9.8	-0.00176
			312.674	49.0925			-12.5031	50.9075											9.81667	-0.00248
			300.428	49.7001			-1.78779	50.5639											9.83333	-0.00284
			295.453	50.0062			3.18716	50.4573											9.85	-0.00283
			304.255	49.7416			6.24868	50.4305											9.86667	-0.0027
			309.23	49.6354			-7.91081	51.1176											9.88333	-0.00262
			288.947	50.5754			-8.2935	51.2335											9.9	-0.00283
			284.738	50.8505			-1.78779	51.0642											9.91667	-0.00305
			280.911	51.1087			5.4833	50.8625											9.93333	-0.00322
			289.33	50.8605			-9.05888	51.5652											9.95	-0.0035
			299.28	50.5476			-1.4051	51.348											9.96667	-0.00361
			303.49	50.4731			7.77943	51.0674											9.98333	-0.00371
			293.157	51.0014			-1.4051	51.5476											10	-0.00385
			301.576	50.7525			-6.38006	51.8542											10.0167	-0.00395
			302.724	50.805			5.4833	51.4622											10.0333	-0.00403
			293.54	51.2856			-1.78779	51.8639											10.05	-0.00381
			288.565	51.5919			-2.55316	51.9954											10.0667	-0.00354
			288.947	51.6761			-6.76274	52.27											10.0833	-0.00329
			285.886	51.9029			0.125653	52.0849											10.1	-0.0032
			279.763	52.2563			-2.17048	52.2797											10.1167	-0.00338
			296.219	51.675			-9.82425	52.6973											10.1333	-0.00349
			303.49	51.4731			7.01406	52.0991											10.15	-0.00321
			295.07	51.9226			-4.4666	52.6749											10.1667	-0.00304
			291.626	52.1648			7.77943	52.2674											10.1833	-0.00255
			292.009	52.2491			-3.31854	52.8273											10.2	-0.00231
			290.095	52.4284			-4.08393	52.9587											10.2167	-0.00219
			291.244	52.4808			-8.2935	53.2335											10.2333	-0.00192
			288.947	52.6761			-1.78779	53.0639											10.25	-0.00149
			285.886	52.9029			-1.02242	53.1324											10.2667	-0.00101
			312.674	51.8924			8.16213	52.8515											10.2833	-0.000794
			289.33	52.9605			0.508353	53.2687											10.3	-0.000907
			292.009	52.9495			0.508353	53.3687											10.3167	-0.00103
			293.157	53.0019			17.7294	52.755											10.3333	-0.00115
			312.674	52.2931			-1.02242	53.6326											10.35	-0.00123
			307.316	52.6146			3.56986	53.5418											10.3667	-0.00104
			303.872	52.8578			-0.639717	53.8163											10.3833	-0.000809
			306.551	52.8464			-1.78779	53.9639											10.4	-0.000651
			306.168	52.9627			2.80448	53.8738											10.4167	-0.000563
			305.02	53.11			2.03911	54.0053											10.4333	-0.000405
			298.897	53.4638			-1.78779	54.2642											10.45	-0.000287
			293.157	53.8019			-6.38006	54.5542											10.4667	-0.000339
			299.28	53.6482			0.125653	54.385											10.4833	-0.000411
			293.922	53.9702			-4.4666	54.6749											10.5	-0.000362
			291.626	54.1653			3.18716	54.4577											10.5167	-0.000244
			298.515	53.9794			15.4332	54.0502											10.5333	-0.000195
			292.774	54.3178			16.5813	54.1026											10.55	-0.000197
			288.182	54.6081			2.03911	54.8053											10.5667	-0.000428
			292.774	54.5178			0.508353	54.9689											10.5833	-0.000589
			301.193	54.2689			0.125653	55.0849											10.6	-0.00057
			303.107	54.2894			-5.61467	55.4228											10.6167	-0.000471
			301.959	54.4374			-7.91081	55.618											10.6333	-0.000402
			295.836	54.7909			-5.99737	55.6383											10.65	-0.000263
			293.157	55.0022			-5.99737	55.7388											10.6667	-0.000114
			287.799	55.3239			1.65641	55.5211											10.6833	0.000196
			288.182	55.4081			5.4833	55.4631											10.7	7.5e-05
			278.232	55.9204			2.42179	55.6894											10.7167	-0.000225
			269.813	56.3693			-7.52811	56.2018											10.7333	-0.000346
			297.749	55.3116			2.42179	55.8896											10.75	-0.000336
			296.219	55.475			13.5198	55.5298											10.7667	-0.000106
			289.33	55.8605			0.508353	56.169											10.7833	-5.7e-05
			296.984	55.6435			1.65641	56.2215											10.8	-0.000257
			290.478	56.0132			7.39674	56.0836											10.8167	-0.000256
			296.219	55.8753			10.0756	56.0727											10.8333	-0.000416
			285.12	56.4354			-5.99737	56.8388											10.85	-0.000366
			299.28	55.9482			7.39674	56.3832											10.8667	-6e-06
			292.774	56.3183			4.33523	56.6107											10.8833	9.5e-05
			285.886	56.7032			-2.17048	56.9797											10.9	0.000325
			285.503	56.8197			2.80448	56.8743											10.9167	0.000606
			285.886	56.9032			12.3717	56.5774											10.9333	0.000277
			300.811	56.3847			0.508353	57.169											10.95	0.000428
			312.674	55.9933			0.891043	57.2533											10.9667	0.000579
			312.674	56.0934			-0.257027	57.4008											10.9833	-0.00012
			290.478	57.1132			7.39674	57.1836											11	0.0012
			296.219	56.9754			0.891043	57.5534											11.0167	0.000402
			303.49	56.7747			-0.639717	57.7163											11.0333	-0.00889
			298.897	57.0645			8.54481	57.4363											11.05	-0.02303
			300.811	57.0852			-2.55316	57.9962											11.0667	-0.04488
			293.54	57.4865			-1.4051	58.0487											11.0833	-0.0591
			293.54	57.5866			2.80448	57.9743											11.1	-0.05873
			287.417	57.9404			1.27372	58.1373											11.1167	-0.04979
			288.565	57.9929			-5.23199	58.5076											11.1333	-0.03763
			305.403	57.3947			-4.8493	58.5911											11.15	-0.03352
			294.305	57.9551			-1.4051	58.5484											11.1667	-0.03311
			283.973	58.4829			-0.639717	58.6168											11.1833	-0.0346
			280.146	58.7421			7.77943	58.3679											11.2	-0.0369
			288.565	58.4926			-5.23199	59.0072											11.2167	-0.03779
			301.959	58.0376			10.0756	58.4728											11.2333	-0.03913
			292.392	58.5341			1.27372	58.937											11.25	-0.03969
			299.28	58.3488			2.80448	58.9743											11.2667	-0.03915
			298.897	58.465			-9.05888	59.5655											11.2833	-0.03767
			285.12	59.1357			0.891043	59.2539											11.3	-0.03606
			296.984	58.7443			-1.78779	59.4649											11.3167	-0.03365
			295.07	58.9234			7.39674	59.1836											11.3333	-0.03014
			298.515	58.8809			5.10062	59.3794											11.35	-0.02682
			304.255	58.743			-10.5896	60.1291											11.3667	-0.02561
			305.403	58.7954			-11.7377	60.2768											11.3833	-0.02415
			284.738	59.7518			-5.23199	60.1072											11.4	-0.02244
			269.048	60.5021			-12.5031	60.5085											11.4167	-0.02091
			278.998	60.1893			-12.5031	60.6086											11.4333	-0.0195
			282.059	60.1628			-6.76274	60.4707											11.45	-0.0177
			297.367	59.6281			-0.257027	60.3007											11.4667	-0.01683
			292.392	59.9346			0.125653	60.3856											11.4833	-0.01571
			298.897	59.7647			9.69287	60.0885											11.5	-0.01455
			304.638	59.6273			-4.8493	60.7917											11.5167	-0.01362
			308.082	59.5847			-8.67618	61.0498											11.5333	-0.01282
			306.934	59.732			7.77943	60.4679											11.55	-0.0118
			306.168	59.8641			1.65641	60.8221											11.5667	-0.01057
			290.095	60.6298			-4.8493	61.1913											11.5833	-0.00973
			295.836	60.4924			1.65641	61.0221											11.6	-0.00921
			306.168	60.1637			-7.14543	61.4866											11.6167	-0.00882
			296.219	60.6766			3.56986	61.1426											11.6333	-0.00832
			293.157	60.9029			-1.78779	61.4649											11.65	-0.00774
			290.861	61.0981			-1.78779	61.5649											11.6667	-0.00733
			287.799	61.3251			-4.08393	61.7594											11.6833	-0.00686
			304.255	60.7433			15.0505	61.0671											11.7	-0.00638
			282.442	61.7473			7.39674	61.4837											11.7167	-0.00613
			280.146	61.9425			-7.14543	62.1869											11.7333	-0.00595
			279.38	62.0742			-5.23199	62.2072											11.75	-0.00562
			277.467	62.2536			2.80448	61.9743											11.7667	-0.00537
			280.911	62.2109			2.42179	62.0904											11.7833	-0.00543
			288.565	61.9937			2.42179	62.1902											11.8	-0.00543
			300.428	61.6022			-2.93586	62.5127											11.8167	-0.00521
			307.699	61.4008			-2.93586	62.6124											11.8333	-0.00496
			311.143	61.3582			-2.17048	62.6807											11.85	-0.0046
			315.353	61.2838			-5.61467	62.9235											11.8667	-0.00412
			303.49	61.8755			-9.05888	63.1662											11.8833	-0.00369
			315.353	61.4835			-14.4165	63.4882											11.9	-0.00331
			319.945	61.3937			3.95255	62.827											11.9167	-0.00308
			301.959	62.2385			-7.52811	63.4025											11.9333	-0.00286
			294.688	62.6405			-5.61467	63.4235											11.95	-0.0028
			293.157	62.8034			-6.38006	63.5549											11.9667	-0.00268
			287.034	63.1577			2.03911	63.3065											11.9833	-0.00259
			286.269	63.289			-1.78779	63.5649											12	-0.00245
			286.651	63.3732			-1.4051	63.649											12.0167	-0.0024
			295.836	63.0929			3.95255	63.5274											12.0333	-0.00247
			296.984	63.1451			-2.93586	63.9124											12.05	-0.00233
			299.663	63.1346			1.65641	63.8221											12.0667	-0.00206
			287.417	63.7418			4.33523	63.8111											12.0833	-0.00175
			290.861	63.6994			10.8409	63.6415											12.1	-0.00126
			301.576	63.355			-6.38006	64.4552											12.1167	-0.00107
			288.565	63.9942			7.77943	63.9684											12.1333	-0.000834
			298.132	63.6977			1.65641	64.3221											12.15	-0.000609
			308.847	63.3537			7.01406	64.2004											12.1667	-0.000494
			323.389	62.851			-6.38006	64.8552											12.1833	-0.000479
			308.847	63.5537			-2.93586	64.8128											12.2	-0.000644
			285.886	64.6052			2.03911	64.7063											12.2167	-0.000769
			276.319	65.1019			-1.4051	64.949											12.2333	-0.000794
			277.849	65.1386			5.10062	64.7794											12.25	-0.000809
			291.244	64.6835			7.77943	64.7684											12.2667	-0.000794
			301.959	64.3395			6.63137	64.9166											12.2833	-0.000909
			296.984	64.6457			12.3717	64.7781											12.3	-0.000924
			305.786	64.381			3.95255	65.227											12.3167	-0.000859
			311.143	64.259			10.4583	65.0577											12.3333	-0.000894
			317.266	64.1054			-3.70123	65.7445											12.35	-0.000869
			304.638	64.7287			8.16213	65.3529											12.3667	-0.000824
			308.082	64.686			2.03911	65.7067											12.3833	-0.000779
			297.749	65.2138			-1.4051	65.949											12.4	-0.000894
			292.774	65.5205			0.125653	65.9861											12.4167	-0.00103
			300.428	65.3029			2.03911	66.0063											12.4333	-0.00138
			292.009	65.7525			-12.8858	66.7248											12.45	-0.00151
			282.824	66.2325			-6.38006	66.5552											12.4667	-0.00157
			282.824	66.3331			-5.99737	66.6393											12.4833	-0.00182
			289.713	66.1476			5.4833	66.2642											12.5	-0.00203
			290.861	66.1996			-4.8493	66.792											12.5167	-0.00209
			290.478	66.3159			4.71792	66.4956											12.5333	-0.00201
			303.872	65.8604			5.10062	66.5798											12.55	-0.00208
			298.132	66.1987			10.0756	66.4736											12.5667	-0.00202
			297.367	66.3301			11.2236	66.5261											12.5833	-0.00202
			291.244	66.6842			8.9275	66.7213											12.6	-0.00211
			305.02	66.2133			15.4332	66.5512											12.6167	-0.00224
			300.428	66.5039			9.69287	66.8897											12.6333	-0.00219
			308.082	66.2864			12.3717	66.8781											12.65	-0.00208
			296.601	66.8622			2.42179	67.3911											12.6667	-0.00209
			294.305	67.0573			3.56986	67.4431											12.6833	-0.00195
			306.934	66.634			10.8409	67.2418											12.7	-0.00173
			307.699	66.7022			12.7544	67.2626											12.7167	-0.00164
			311.526	66.6437			7.39674	67.5846											12.7333	-0.00147
			309.613	66.8235			6.24868	67.7328											12.75	-0.00128
			309.613	66.9229			0.891043	68.0544											12.7667	-0.000923
			309.613	67.0236			9.31019	67.8055											12.7833	-0.000719
			304.255	67.3453			6.63137	68.0166											12.8	-0.000735
			292.774	67.9211			7.77943	68.069											12.8167	-0.000631
			293.157	68.0053			13.9025	67.9153											12.8333	-0.000517
			284.355	68.4701			-4.4666	68.7766											12.85	-0.000503
			291.244	68.2847			-1.4051	68.7493											12.8667	-0.000569
			300.811	67.9882			4.33523	68.6121											12.8833	-0.000846
			315.353	67.4857			-5.61467	69.1239											12.9	-0.000832
			309.995	67.8077			6.63137	68.7165											12.9167	-0.000578
			302.724	68.2091			16.5813	68.4041											12.9333	-0.000645
			301.193	68.3726			-2.93586	69.3129											12.95	-0.000491
			301.193	68.4722			6.63137	69.0166											12.9667	-0.000558
			294.305	68.8583			8.16213	69.0531											12.9833	-0.000665
			281.676	69.4817			-3.70123	69.6449											13	-0.000621
			287.799	69.3279			0.125653	69.5863											13.0167	-0.000408
			299.28	68.9522			-0.257027	69.7022											13.0333	-0.000335
			304.255	68.846			-10.2069	70.2148											13.05	-0.000452
			289.33	69.5645			-1.02242	69.9341											13.0667	-0.000749
			303.872	69.0618			-1.02242	70.0335											13.0833	-0.000276
			313.057	68.7812			5.10062	69.8804											13.1	-0.000193
			295.836	69.5949			7.01406	69.9006											13.1167	-7.1e-05
			300.428	69.5046			-9.44157	70.6831											13.1333	0.000402
			316.884	68.9226			2.42179	70.291											13.15	0.00116
			300.045	69.7207			-2.93586	70.6131											13.1667	0.00162
			303.107	69.6936			2.80448	70.4753											13.1833	0.00155
			302.724	69.8098			0.508353	70.6705											13.2	0.00128
			291.626	70.3693			4.33523	70.6121											13.2167	0.000873
			302.724	70.0099			-1.02242	70.9341											13.2333	0.000815
			304.638	70.0306			15.0505	70.3681											13.25	0.000907
			310.378	69.8927			2.80448	70.9756											13.2667	0.000809
			295.836	70.5955			-3.31854	71.3293											13.2833	0.000681
			301.576	70.457			5.10062	71.0804											13.3	0.000693
			293.54	70.8907			1.27372	71.339											13.3167	0.000884
			292.392	71.0379			8.16213	71.1532											13.3333	0.000756
			298.897	70.8688			0.508353	71.5707											13.35	0.000337
			310.378	70.4926			-2.17048	71.7814											13.3667	0.000448
			309.995	70.6091			2.80448	71.6758											13.3833	0.00039
			309.613	70.7243			-3.70123	72.0452											13.4	0.000281
			292.009	71.5545			2.80448	71.8756											13.4167	0.000391
			299.663	71.3368			5.10062	71.8804											13.4333	0.000792
			303.49	71.2787			4.33523	72.0121											13.45	0.000663
			287.417	72.0444			-1.4051	72.35											13.4667	0.000533
			294.305	71.859			-0.257027	72.4024											13.4833	0.00101
			294.688	71.9435			-2.55316	72.5976											13.5	0.00236
			293.54	72.0908			5.10062	72.3804											13.5167	0.00224
			285.503	72.5244			-1.02242	72.7341											13.5333	-0.00402
			305.02	71.8153			-0.257027	72.8024											13.55	-0.01715
			309.995	71.7094			15.0505	72.2684											13.5667	-0.029
			305.786	71.9835			-0.639717	73.0183											13.5833	-0.04005
			303.107	72.195			-2.93586	73.2138											13.6	-0.04072
			296.984	72.5483			-2.93586	73.3134											13.6167	-0.03174
			305.403	72.2999			9.69287	72.8901											13.6333	-0.02015
			291.244	72.9862			-5.23199	73.6086											13.65	-0.0104
			279.38	73.5784			-4.08393	73.661											13.6667	-0.00584
			296.601	72.9642			-4.8493	73.7927											13.6833	-0.00133
			300.811	72.8899			12.7544	73.1632											13.7	0.00315
			307.699	72.7045			8.16213	73.4535											13.7167	0.00214
			315.736	72.4715			-2.17048	73.982											13.7333	-8e-05
			291.244	73.5872			-9.05888	74.3675											13.75	-0.000853
			281.676	74.0831			7.39674	73.7856											13.7667	-0.000885
			287.417	73.9458			8.9275	73.8222											13.7833	-0.000738
			306.168	73.2682			-4.4666	74.4769											13.8	-0.000971
			291.244	73.9872			6.63137	74.1175											13.8167	-0.000725
			303.49	73.5793			4.33523	74.3121											13.8333	-0.000469
			303.107	73.6956			-1.02242	74.6347											13.85	-0.000263
			305.403	73.7001			-6.38006	74.9562											13.8667	-0.000418
			294.305	74.2603			-0.257027	74.8024											13.8833	-0.000812
			304.638	73.9321			0.125653	74.8869											13.9	-0.000536
			296.219	74.381			-9.44157	75.3834											13.9167	-7.2e-05
			287.034	74.8617			15.4332	74.4525											13.9333	2.2e-05
			293.157	74.7079			3.56986	75.0442											13.95	0.000226
			299.663	74.5383			4.71792	75.0967											13.9667	0.00044
			298.132	74.7017			0.891043	75.3554											13.9833	0.000634
			299.28	74.7547			-10.2069	75.9153											14	0.000668
			285.886	75.4092			8.9275	75.2224											14.0167	0.000729
			290.861	75.3037			9.69287	75.2907											14.0333	0.000821
			292.774	75.3238			2.03911	75.7073											14.05	0.00113
			282.442	75.8527			-11.355	76.3631											14.0667	0.00125
			287.034	75.762			3.56986	75.8441											14.0833	0.00108
			296.984	75.4501			9.31019	75.7062											14.1	0.000829
			296.601	75.5656			-4.08393	76.3614											14.1167	0.000788
			292.392	75.84			0.125653	76.287											14.1333	0.000728
			293.922	75.8766			-5.23199	76.6091											14.15	0.000598
			298.897	75.7705			9.31019	76.1064											14.1667	0.000447
			296.219	75.9815			-3.31854	76.7299											14.1833	0.000257
			304.255	75.7486			-5.61467	76.9251											14.2	6e-06
			311.143	75.5631			5.4833	76.5651											14.2167	-0.000357
			303.49	75.9804			2.03911	76.808											14.2333	-0.00038
			306.168	75.9697			0.508353	76.9714											14.25	-0.000122
			303.872	76.1646			5.4833	76.8648											14.2667	0.000115
			309.23	76.0431			2.03911	77.1083											14.2833	0.000352
			307.699	76.2062			1.65641	77.2235											14.3	0.000358
			292.774	76.9251			9.69287	76.9911											14.3167	0.000323
			289.33	77.1675			14.6678	76.8844											14.3333	0.000267
			308.465	76.4749			20.0255	76.7624											14.35	0.000311
			325.303	75.8767			15.0505	77.0687											14.3667	0.000615
			332.957	75.6595			-5.99737	78.0409											14.3833	0.00066
			329.512	75.9023			-15.1819	78.5216											14.4	0.000544
			309.23	76.8428			-5.99737	78.241											14.4167	0.000785
			305.02	77.1173			9.31019	77.7067											14.4333	0.00106
			303.49	77.2809			2.80448	78.0766											14.45	0.00142
			304.638	77.3334			-6.38006	78.5572											14.4667	0.00242
			311.526	77.148			-1.78779	78.4669											14.4833	0.00325
			316.118	77.0583			7.77943	78.1704											14.5	0.00355
			304.255	77.6494			-13.2684	79.1422											14.5167	0.0041
			298.897	77.972			-5.23199	78.9096											14.5333	0.00386
			308.847	77.6592			8.54481	78.4383											14.55	0.00418
			309.23	77.7438			-3.31854	79.0303											14.5667	0.00485
			309.995	77.8117			-5.23199	79.2093											14.5833	0.00575
			299.663	78.3403			-5.99737	79.3411											14.6	0.00655
			279.38	79.2805			-7.52811	79.5048											14.6167	0.0053
			282.059	79.2698			1.27372	79.24											14.6333	0.00158
			282.442	79.354			-2.55316	79.4986											14.65	-0.000969
			292.392	79.0416			7.39674	79.1862											14.6667	-0.00149
			319.18	78.0315			-2.93586	79.7144											14.6833	-0.00059
			309.995	78.5121			12.3717	79.1801											14.7	0.000244
			292.009	79.3575			3.56986	79.6448											14.7167	0.000204
			305.02	78.9183			2.80448	79.7766											14.7333	-0.000145
			306.551	78.9553			0.508353	79.9717											14.75	0.000366
			282.824	80.0381			-5.23199	80.3093											14.7667	0.000456
			302.724	79.314			-6.38006	80.4574											14.7833	4.7e-05
			300.045	79.5244			7.01406	80.0021											14.8	0.000247
			303.107	79.4983			-0.257027	80.4037											14.8167	0.000754
			307.316	79.4234			6.63137	80.218											14.8333	0.00068
			299.663	79.8411			3.56986	80.4448											14.85	0.000377
			286.651	80.4799			-1.4051	80.751											14.8667	-2.7e-05
			294.305	80.2633			9.69287	80.3911											14.8833	-0.0007
			303.872	79.9662			-5.23199	81.1096											14.9	-0.00139
			306.934	79.94			-14.0338	81.5744											14.9167	-0.00147
			301.576	80.2615			-1.4051	81.151											14.9333	-0.00116
			298.515	80.4889			-10.2069	81.616											14.95	-0.00115
			288.565	81.0008			2.80448	81.1769											14.9667	-0.00129
			294.688	80.8472			-1.4051	81.4513											14.9833	-0.00142
			291.626	81.0743			3.95255	81.3294											15	-0.00217
			285.503	81.4278			-10.9723	82.0475											15.0167	-0.00244
			283.207	81.6234			0.508353	81.6722											15.0333	-0.00216
			297.749	81.1206			5.4833	81.5655											15.05	-0.00193
			298.132	81.205			-2.17048	81.9832											15.0667	-0.00173
			295.453	81.4157			-0.257027	82.0034											15.0833	-0.00158
			282.824	82.0395			5.10062	81.8814											15.1	-0.00161
			296.601	81.5682			0.125653	82.1876											15.1167	-0.00149
			304.255	81.3515			-1.02242	82.3354											15.1333	-0.00121
			303.49	81.4827			6.24868	82.1346											15.15	-0.000983
			301.959	81.6467			6.63137	82.2184											15.1667	-0.000648
			301.576	81.762			3.95255	82.4294											15.1833	-0.000384
			314.205	81.3393			0.508353	82.6721											15.2	-0.000359
			308.082	81.6927			-13.6511	83.359											15.2167	-0.000415
			299.28	82.1582			2.80448	82.7766											15.2333	-0.00023
			286.651	82.7815			-1.4051	83.0516											15.25	-0.000126
			294.305	82.5643			-4.4666	83.2779											15.2667	7.8e-05
			302.342	82.3313			-3.31854	83.331											15.2833	0.000223
			307.316	82.2251			1.27372	83.2403											15.3	0.000347
			301.959	82.5471			-9.44157	83.7844											15.3167	0.000514
			308.465	82.3775			-10.2069	83.9161											15.3333	0.000631
			292.774	83.1278			-1.02242	83.6355											15.35	0.000948
			300.811	82.8944			6.24868	83.4342											15.3667	0.00112
			313.057	82.4872			11.6063	83.3123											15.3833	0.00126
			296.601	83.269			-5.61467	84.126											15.4	0.00134
			287.799	83.7342			4.71792	83.7979											15.4167	0.00149
			288.182	83.8181			-0.257027	84.104											15.4333	0.00179
			291.244	83.7916			0.508353	84.1724											15.45	0.00189
			287.034	84.0657			-2.55316	84.3993											15.4667	0.00168
			298.897	83.6744			8.54481	84.039											15.4833	0.00165
			307.699	83.4097			-4.08393	84.663											15.5	0.00183
			297.367	83.9379			-1.4051	84.6514											15.5167	0.00186
			294.688	84.1491			0.891043	84.6569											15.5333	0.00174
			295.07	84.2332			-1.4051	84.8515											15.55	0.00173
			300.045	84.1271			-4.08393	85.0625											15.5667	0.00184
			297.749	84.3223			4.33523	84.8137											15.5833	0.00175
			301.959	84.2479			12.7544	84.5648											15.6	0.00181
			311.143	83.9675			2.42179	85.093											15.6167	0.00174
			305.403	84.3054			3.56986	85.1455											15.6333	0.00146
			299.663	84.6433			-4.8493	85.5944											15.65	0.00122
			291.244	85.0922			-2.55316	85.5996											15.6667	0.00117
			295.453	85.0177			2.80448	85.4776											15.6833	0.00099
			302.724	84.8164			5.86599	85.4507											15.7	0.000787
			300.811	84.9957			11.2236	85.3286											15.7167	0.000639
			290.861	85.5081			3.95255	85.7295											15.7333	0.000462
			302.342	85.1329			1.65641	85.9251											15.75	0.000265
			314.588	84.7248			-3.31854	86.2309											15.7667	7.7e-05
			297.749	85.5233			-0.257027	86.2044											15.7833	6e-05
			282.059	86.2731			-4.08393	86.4627											15.8	-0.000107
			295.836	85.8029			2.80448	86.2773											15.8167	-0.00036
			290.861	86.1085			-6.38006	86.758											15.8333	-0.000582
			297.749	85.923			7.77943	86.2714											15.85	-0.000685
			293.157	86.2134			17.3467	85.9749											15.8667	-0.000777
			276.701	86.9954			-2.17048	86.8837											15.8833	-0.00106
			290.095	86.5404			3.95255	86.73											15.9	-0.0011
			296.601	86.3708			6.24868	86.7348											15.9167	-0.00143
			287.799	86.8355			-4.08393	87.263											15.9333	-0.00171
			290.861	86.8088			-3.31854	87.3313											15.95	-0.00187
			287.417	87.0515			-10.2069	87.7168											15.9667	-0.00177
			296.601	86.7712			-2.93586	87.5151											15.9833	-0.00135
			298.897	86.7763			9.31019	87.1079											16	-0.0011
			304.255	86.654			6.63137	87.319											16.0167	0.000795
			288.182	87.4205			-0.639717	87.7206											16.0333	-0.00103
			288.565	87.5042			-3.31854	87.9313											16.05	-0.0158
			294.688	87.351			-4.4666	88.0789											16.0667	-0.03073
			295.453	87.4187			1.27372	87.941											16.0833	-0.04439
			295.836	87.5034			-14.0338	88.6754											16.1	-0.0479
			289.713	87.8566			-5.23199	88.4111											16.1167	-0.03924
			294.305	87.7669			7.39674	87.9872											16.1333	-0.02537
			297.367	87.7394			-1.4051	88.452											16.15	-0.01342
			311.909	87.2375			3.95255	88.33											16.1667	-0.00348
			302.342	87.7336			0.125653	88.5888											16.1833	-0.00108
			298.897	87.977			5.4833	88.4668											16.2	-0.00159
			312.291	87.5213			1.27372	88.7413											16.2167	-0.00245
			314.588	87.5268			0.508353	88.8727											16.2333	-0.00269
			300.811	88.1977			-3.31854	89.1317											16.25	-0.00262
			275.936	89.3286			17.7294	88.359											16.2667	-0.00245
			274.405	89.492			8.9275	88.8243											16.2833	-0.0022
			300.045	88.5294			14.6678	88.6859											16.3	-0.00184
			300.045	88.6294			-3.70123	89.5472											16.3167	-0.00171
			305.786	88.4915			-7.14543	89.7899											16.3333	-0.00152
			299.663	88.8453			1.65641	89.5253											16.35	-0.00149
			280.528	89.7386			7.01406	89.4038											16.3667	-0.00149
			282.442	89.7593			6.63137	89.5193											16.3833	-0.00148
			293.157	89.4152			1.27372	89.8414											16.4	-0.0014
			292.392	89.547			-1.4051	90.0524											16.4167	-0.00114
			294.305	89.5677			6.24868	89.8353											16.4333	-0.000922
			283.59	90.1119			-7.91081	90.5221											16.45	-0.000672
			278.615	90.4181			-8.2935	90.638											16.4667	-0.000463
			285.886	90.2168			6.24868	90.1348											16.4833	-0.000424
			288.182	90.2221			-1.78779	90.5685											16.5	-0.000334
			288.565	90.3059			-13.2684	91.1439											16.5167	-0.000134
			292.392	90.2473			14.6678	90.0866											16.5333	2.5e-05
			292.774	90.3315			8.16213	90.4558											16.55	0.000195
			301.576	90.067			3.18716	90.7621											16.5667	0.000145
			290.861	90.6111			5.4833	90.7669											16.5833	0.000135
			286.269	90.9014			-1.78779	91.1684											16.6	7.5e-05
			278.998	91.3027			-9.05888	91.5702											16.6167	2.5e-05
			283.207	91.2282			2.80448	91.1781											16.6333	-4.5e-05
			298.897	90.678			1.27372	91.3416											16.65	9.5e-05
			301.193	90.6829			3.56986	91.3464											16.6667	0.000225
			310.761	90.3864			-15.1819	92.2236											16.6833	0.000314
			307.699	90.6132			-8.67618	92.054											16.7	0.000424
			304.255	90.856			2.42179	91.6942											16.7167	0.000444
			296.984	91.2575			-7.91081	92.222											16.7333	0.000693
			285.503	91.8338			-6.76274	92.275											16.75	0.000753
			290.478	91.7272			-4.8493	92.2951											16.7667	0.000532
			296.219	91.59			-8.67618	92.5543											16.7833	0.000342
			297.367	91.6418			6.24868	92.0353											16.8	0.000361
			308.465	91.2825			-13.2684	92.9443											16.8167	0.00042
			297.749	91.8261			6.24868	92.2354											16.8333	0.000329
			306.168	91.5777			-5.99737	92.843											16.85	0.000307
			311.143	91.4711			-10.9723	93.1495											16.8667	0.000536
			293.157	92.3169			0.891043	92.7577											16.8833	0.000775
			294.305	92.369			2.03911	92.8103											16.9	0.00105
			287.417	92.7548			2.03911	92.9103											16.9167	0.00132
			308.847	91.9665			-5.99737	93.3433											16.9333	0.00145
			297.367	92.5427			10.0756	92.7772											16.95	0.00148
			286.269	93.1024			-4.08393	93.464											16.9667	0.00148
			291.244	92.9966			-12.1204	93.8967											16.9833	0.00171
			293.157	93.0173			0.891043	93.4579											17	0.00177
			301.959	92.7525			-16.33	94.2712											17.0167	0.00188
			295.07	93.1381			-4.8493	93.8957											17.0333	0.00195
			293.54	93.3015			-4.4666	93.9796											17.05	0.00204
			305.786	92.8941			1.27372	93.842											17.0667	0.00218
			289.713	93.6602			-8.67618	94.3546											17.0833	0.0024
			291.626	93.681			-10.2069	94.5178											17.1	0.00227
			282.824	94.1458			-2.55316	94.301											17.1167	0.00215
			304.255	93.3578			2.03911	94.2103											17.1333	0.00216
			308.082	93.2994			3.56986	94.2468											17.15	0.00231
			306.551	93.4628			-10.5896	94.9336											17.1667	0.00222
			292.774	94.1338			7.01406	94.3041											17.1833	0.00189
			292.392	94.2496			7.39674	94.3882											17.2	0.00182
			300.045	94.0324			12.7544	94.2662											17.2167	0.00152
			289.713	94.5606			0.125653	94.8896											17.2333	0.00125
			308.082	93.8999			4.33523	94.8154											17.25	0.00116
			303.49	94.1897			-5.61467	95.3275											17.2667	0.000951
			301.193	94.3855			-1.02242	95.2375											17.2833	0.000742
			299.663	94.5483			9.69287	94.8931											17.3	0.000543
			293.922	94.8869			-0.257027	95.4054											17.3167	0.000562
			293.922	94.9865			3.18716	95.3632											17.3333	0.00057
			285.503	95.4361			-3.70123	95.7482											17.35	0.000358
			284.738	95.5672			5.4833	95.4681											17.3667	0.000197
			301.193	94.9859			7.01406	95.5041											17.3833	0.000145
			297.749	95.2281			-15.1819	96.5239											17.4	-7.7e-05
			294.305	95.4713			6.24868	95.7361											17.4167	-9.2e-05
			291.244	95.6978			3.56986	95.9471											17.4333	7.3e-05
			298.132	95.5127			-5.61467	96.4279											17.45	9.8e-05
			302.724	95.422			2.03911	96.2107											17.4667	4.3e-05
			295.453	95.8237			-10.2069	96.8178											17.4833	0.000218
			290.478	96.1299			2.03911	96.4108											17.5	0.000473
			297.367	95.9446			5.10062	96.3834											17.5167	0.000505
			296.601	96.0765			0.891043	96.6585											17.5333	0.000496
			297.367	96.1447			3.18716	96.6627											17.55	0.000317
			291.626	96.4827			3.95255	96.731											17.5667	0.000408
			296.601	96.3766			-0.257027	97.0061											17.5833	0.000439
			295.836	96.5084			-17.8607	97.8353											17.6	0.00047
			294.688	96.656			-3.70123	97.3492											17.6167	0.000218
			294.305	96.7718			-0.639717	97.3217											17.6333	0.000115
			283.973	97.3001			-7.52811	97.7072											17.65	-7.8e-05
			295.453	96.9243			-2.93586	97.6169											17.6667	-3.1e-05
			293.157	97.1196			9.69287	97.1936											17.6833	-4.4e-05
			276.701	97.9016			8.9275	97.3254											17.7	-0.000187
			282.824	97.7479			-5.61467	98.0281											17.7167	-0.000325
			285.886	97.7212			1.65641	97.8261											17.7333	-0.000352
			274.788	98.2815			5.86599	97.7524											17.75	-0.00048
			289.713	97.7626			4.71792	97.8996											17.7667	-0.000478
			295.07	97.641			-7.14543	98.4919											17.7833	-0.000365
			294.688	97.7565			-1.4051	98.354											17.8	-0.000573
			308.465	97.286			3.18716	98.2631											17.8167	-0.000695
			305.786	97.4965			-9.05888	98.8712											17.8333	-0.000928
			308.465	97.4861			5.10062	98.3839											17.85	-0.00114
			307.316	97.6331			1.27372	98.643											17.8667	-0.00139
			305.786	97.7972			0.508353	98.7743											17.8833	-0.00145
			276.701	99.1022			2.03911	98.8109											17.9	-0.00148
			299.28	98.267			-3.70123	99.1489											17.9167	-0.00148
			299.28	98.3665			-7.52811	99.4075											17.9333	-0.0015
			301.959	98.3561			-9.44157	99.5871											17.95	-0.00144
			301.576	98.4714			-1.4051	99.354											17.9667	-0.00136
			297.749	98.7306			-2.55316	99.501											17.9833	-0.00123
			283.207	99.4332			-0.257027	99.5064											18	-0.00132
			273.64	99.9297			-2.55316	99.7011											18.0167	-0.00132
			273.64	100.03			8.16213	99.3575											18.0333	-0.00162
			285.886	99.6222			0.508353	99.7747											18.05	-0.00183
			292.392	99.4526			1.27372	99.8426											18.0667	-0.00158
			298.132	99.3147			-8.67618	100.355											18.0833	-0.000892
			302.724	99.2246			4.33523	99.9158											18.1	-0.000713
			284.738	100.07			-2.55316	100.302											18.1167	-0.000234
			288.565	100.012			-1.4051	100.354											18.1333	0.000365
			290.478	100.032			-2.17048	100.486											18.15	0.000344
			299.28	99.7676			-1.4051	100.554											18.1667	0.00136
			296.984	99.9628			4.33523	100.416											18.1833	0.00372
			291.626	100.285			-4.4666	100.881											18.2	0.0055
			299.663	100.052			-9.05888	101.171											18.2167	0.00421
			303.107	100.009			10.0756	100.478											18.2333	0.00295
			292.392	100.554			11.2236	100.531											18.25	0.00207
			293.922	100.59			-4.8493	101.296											18.2667	0.0018
			292.392	100.754			-10.5896	101.635											18.2833	0.00146
			289.33	100.981			-2.55316	101.402											18.3	0.000851
			289.713	101.065			2.03911	101.311											18.3167	0.000674
			300.428	100.721			8.54481	101.142											18.3333	0.000306
			298.897	100.884			7.01406	101.305											18.35	0.000329
			309.23	100.556			-5.99737	101.945											18.3667	-9e-06
			287.034	101.576			7.01406	101.505											18.3833	-0.000776
			284.355	101.787			1.27372	101.843											18.4	-0.00101
			293.922	101.491			0.125653	101.991											18.4167	-0.000769
			313.822	100.765			13.5198	101.535											18.4333	-0.000524
			304.255	101.263			14.2852	101.604											18.45	-0.00084
			300.811	101.505			-5.23199	102.513											18.4667	-0.000615
			310.761	101.193			9.31019	102.01											18.4833	0.00028
			300.045	101.737			8.9275	102.126											18.5	0.000384
			291.244	102.202			5.86599	102.353											18.5167	-0.00127
			298.132	102.017			7.39674	102.39											18.5333	-0.00275
			299.28	102.069			0.508353	102.775											18.55	-0.01516
			297.367	102.248			0.508353	102.875											18.5667	-0.03144
			282.442	102.967			-2.55316	103.102											18.5833	-0.04219
			294.688	102.559			-11.355	103.566											18.6	-0.04908
			288.565	102.913			2.42179	103.096											18.6167	-0.03803
			289.713	102.966			1.27372	103.243											18.6333	-0.02378
			305.02	102.431			2.42179	103.296											18.65	-0.01433
			293.54	103.007			-1.4051	103.554											18.6667	-0.00622
			287.417	103.361			-3.31854	103.734											18.6833	-0.00362
			287.799	103.445			-4.08393	103.865											18.7	0.00183
			287.034	103.577			-2.17048	103.886											18.7167	0.00232
			284.738	103.772			-7.14543	104.192											18.7333	0.00164
			285.12	103.857			0.508353	103.975											18.75	0.00108
			292.774	103.639			-2.55316	104.202											18.7667	0.000663
			308.847	103.074			-13.6511	104.762											18.7833	0.000324
			316.501	102.856			-3.31854	104.434											18.8	2.5e-05
			313.822	103.067			2.42179	104.296											18.8167	0.000159
			300.428	103.722			0.125653	104.491											18.8333	0.000122
			300.811	103.807			-3.31854	104.734											18.85	0.000216
			298.897	103.986			5.86599	104.454											18.8667	0.00022
			303.872	103.88			1.27372	104.743											18.8833	-1.7e-05
			287.799	104.646			10.4583	104.463											18.9	-0.000253
			290.861	104.619			-1.78779	105.07											18.9167	-0.000217
			302.342	104.243			10.4583	104.663											18.9333	-4.1e-05
			320.711	103.582			0.125653	105.191											18.95	-8.5e-05
			303.107	104.412			4.71792	105.101											18.9667	8.2e-05
			312.674	104.116			-2.55316	105.502											18.9833	0.000178
			327.599	103.597			10.4583	105.063											19	0.000374
			308.847	104.474			-2.17048	105.687											19.0167	0.000442
			297.367	105.05			-7.14543	105.993											19.0333	0.000581
			293.157	105.325			1.27372	105.744											19.05	0.00061
			285.886	105.726			1.65641	105.828											19.0667	0.000609
			277.467	106.175			13.5198	105.436											19.0833	0.000618
			275.553	106.354			-8.2935	106.44											19.1	0.000657
			287.417	105.963			-10.9723	106.651											19.1167	0.000708
			303.49	105.397			2.80448	106.18											19.1333	0.00068
			293.922	105.893			-8.67618	106.756											19.15	0.000661
			298.132	105.819			6.24868	106.238											19.1667	0.000653
			285.886	106.426			2.03911	106.512											19.1833	0.000665
			275.936	106.939			7.01406	106.406											19.2	0.000636
			294.305	106.277			-3.31854	106.934											19.2167	0.000621
			305.786	105.902			4.71792	106.701											19.2333	0.000585
			275.936	107.239			1.27372	106.944											19.25	0.00038
			286.269	106.911			7.39674	106.79											19.2667	0.000374
			291.244	106.805			14.2852	106.605											19.2833	0.000509
			292.774	106.841			9.69287	106.895											19.3	0.000663
			301.576	106.577			13.1371	106.852											19.3167	0.00056
			301.193	106.692			-4.08393	107.666											19.3333	0.000228
			298.897	106.888			1.65641	107.528											19.35	-8.4e-05
			300.428	106.924			5.4833	107.47											19.3667	-0.000377
			300.811	107.009			15.0505	107.173											19.3833	-0.000449
			296.984	107.267			15.0505	107.273											19.4	-0.000472
			299.663	107.256			-2.17048	108.087											19.4167	-0.000762
			312.291	106.833			7.01406	107.806											19.4333	-0.000791
			298.897	107.488			-1.4051	108.255											19.45	-0.00102
			300.428	107.525			16.964	107.594											19.4667	-0.00123
			293.157	107.926			-3.70123	108.55											19.4833	-0.00154
			292.392	108.058			15.0505	107.873											19.5	-0.00181
			288.565	108.317			8.54481	108.243											19.5167	-0.00153
			305.786	107.703			-2.93586	108.819											19.5333	-0.00129
			304.638	107.851			-7.91081	109.125											19.55	-0.00146
			300.428	108.125			-1.4051	108.955											19.5667	-0.00137
			303.49	108.098			3.56986	108.849											19.5833	-0.00121
			298.515	108.404			2.42179	108.996											19.6	-0.00135
			300.811	108.409			-0.639717	109.224											19.6167	-0.00185
			307.699	108.224			3.95255	109.133											19.6333	-0.00168
			307.699	108.324			-0.639717	109.423											19.65	-0.00147
			299.28	108.773			-4.8493	109.698											19.6667	-0.00115
			292.009	109.174			-2.93586	109.718											19.6833	-0.000749
			294.305	109.179			6.63137	109.422											19.7	-0.000242
			298.897	109.089			-7.52811	110.109											19.7167	0.000168
			296.601	109.284			5.4833	109.67											19.7333	0.000399
			290.861	109.622			6.24868	109.738											19.75	0.00054
			298.897	109.39			13.1371	109.553											19.7667	0.000591
			282.442	110.171			8.54481	109.843											19.7833	0.000582
			288.182	110.034			-1.78779	110.371											19.8	0.000522
			293.54	109.912			-4.8493	110.598											19.8167	0.000446
			313.057	109.203			6.63137	110.223											19.8333	0.00053
			294.688	110.064			-4.4666	110.782											19.85	0.000695
			287.417	110.466			14.2852	110.105											19.8667	0.000789
			306.934	109.757			16.5813	110.11											19.8833	0.000883
			298.515	110.206			5.10062	110.686											19.9	0.000848
			313.822	109.671			12.7544	110.469											19.9167	0.000844
			303.107	110.216			9.69287	110.695											19.9333	0.000722
			285.886	111.029			5.10062	110.986											19.95	0.000559
			287.417	111.066			13.1371	110.753											19.9667	0.000437
			290.095	111.055			10.4583	110.964											19.9833	0.000355
			295.836	110.917			1.27372	111.445											20	0.000162
			297.367	110.953			-1.02242	111.64											20.0167	6.1e-05
			281.676	111.704			2.03911	111.613											20.0333	-5.9e-05
			289.713	111.471			-0.257027	111.808											20.05	-0.000119
			302.724	111.032			-0.639717	111.924											20.0667	-0.000239
			301.193	111.195			8.9275	111.628											20.0833	-0.000229
			316.501	110.661			3.18716	111.965											20.1	-0.000179
			310.761	110.999			9.69287	111.796											20.1167	-8.9e-05
			302.342	111.448			12.7544	111.769											20.1333	2.3e-05
			296.219	111.802			-8.67618	112.757											20.15	4e-06
			310.378	111.315			-2.93586	112.619											20.1667	5e-06
			302.342	111.748			3.95255	112.434											20.1833	4.6e-05
			284.738	112.578			10.8409	112.248											20.2	7e-06
			294.305	112.281			2.80448	112.681											20.2167	-1.1e-05
			282.059	112.889			-4.08393	113.067											20.2333	2e-05
			275.553	113.258			0.508353	112.977											20.25	7.2e-05
			280.911	113.137			-8.2935	113.441											20.2667	6.4e-05
			291.626	112.793			11.6063	112.717											20.2833	0.000295
			289.33	112.988			8.9275	112.928											20.3	0.000527
			281.676	113.405			10.8409	112.948											20.3167	0.000438
			292.774	113.045			-8.2935	113.841											20.3333	0.000459
			294.305	113.082			0.125653	113.592											20.35	0.00038
			286.269	113.515			2.03911	113.613											20.3667	0.000261
			290.478	113.441			9.69287	113.396											20.3833	0.000171
			297.367	113.255			-3.70123	114.051											20.4	6.2e-05
			305.02	113.038			4.33523	113.818											20.4167	0.000112
			293.157	113.63			7.01406	113.807											20.4333	0.000141
			293.54	113.714			2.80448	114.082											20.45	5e-05
			298.515	113.608			-1.02242	114.34											20.4667	9e-06
			292.774	113.946			10.4583	113.964											20.4833	1.8e-05
			290.478	114.141			11.2236	114.033											20.5	-3.3e-05
			291.626	114.193			-6.76274	114.878											20.5167	-0.000206
			288.565	114.421			9.69287	114.296											20.5333	-0.00023
			307.316	113.743			-1.02242	114.84											20.55	-0.000194
			308.465	113.796			-2.93586	115.019											20.5667	-0.000398
			298.515	114.308			-7.52811	115.31											20.5833	-0.000462
			296.984	114.472			-4.08393	115.267											20.6	-0.000566
			302.724	114.333			-5.99737	115.446											20.6167	-0.000733
			305.786	114.307			-6.76274	115.578											20.6333	-0.000842
			288.182	115.136			1.65641	115.329											20.65	-0.0007
			280.146	115.57			8.16213	115.16											20.6667	-0.000589
			280.911	115.638			-1.02242	115.64											20.6833	-0.000277
			274.405	116.008			-1.78779	115.772											20.7	-0.000175
			292.774	115.346			8.16213	115.46											20.7167	-8.8e-05
			303.107	115.019			-5.23199	116.115											20.7333	-7.1e-05
			296.984	115.372			2.80448	115.882											20.75	-0.000335
			290.095	115.758			-7.14543	116.394											20.7667	-0.000499
			295.836	115.62			-7.91081	116.526											20.7833	-0.000502
			306.551	115.276			8.16213	115.96											20.8	-0.000546
			293.157	115.931			10.8409	115.949											20.8167	-0.000674
			287.417	116.269			0.125653	116.493											20.8333	-0.000743
			287.417	116.369			-0.639717	116.624											20.85	-0.000553
			284.355	116.596			-1.02242	116.74											20.8667	-0.000582
			280.528	116.855			0.508353	116.777											20.8833	-0.000602
			279.763	116.986			3.56986	116.75											20.9	-0.000511
			294.688	116.468			-9.82425	117.405											20.9167	-0.000575
			288.565	116.822			-4.08393	117.267											20.9333	-0.00113
			285.12	117.065			-2.17048	117.288											20.95	-0.00167
			285.12	117.165			-7.14543	117.594											20.9667	-0.00156
			284.355	117.297			-7.91081	117.726											20.9833	-0.00136
			299.663	116.762			7.01406	117.207											21	-0.00151
			296.601	116.989			10.0756	117.181											21.0167	-0.00179
			283.973	117.613			11.6063	117.217											21.0333	-0.00491
			294.305	117.285			15.4332	117.159											21.05	-0.01681
			293.157	117.432			0.891043	117.861											21.0667	-0.02897
			300.811	117.215			5.86599	117.755											21.0833	-0.0409
			301.193	117.299			-2.55316	118.204											21.1	-0.04699
			302.724	117.336			2.03911	118.114											21.1167	-0.0357
			296.219	117.706			2.03911	118.214											21.1333	-0.02247
			309.23	117.266			5.86599	118.155											21.15	-0.01094
			310.378	117.319			-5.61467	118.731											21.1667	-0.0052
			300.428	117.831			-0.257027	118.609											21.1833	-0.00147
			300.811	117.915			-1.4051	118.757											21.2	0.00414
			292.392	118.364			-9.82425	119.206											21.2167	0.00532
			293.54	118.417			-7.91081	119.226											21.2333	0.00399
			281.294	119.025			7.77943	118.676											21.25	0.00306
			293.157	118.633			9.69287	118.697											21.2667	0.00258
			297.749	118.543			-1.78779	119.272											21.2833	0.00168
			272.109	119.705			15.4332	118.659											21.3	0.00117
			300.045	118.648			13.1371	118.854											21.3167	0.00145
			305.02	118.541			3.95255	119.335											21.3333	0.00149
			303.49	118.705			1.27372	119.545											21.35	0.000637
			289.33	119.392			0.891043	119.661											21.3667	0.000144
			288.947	119.508			8.54481	119.444											21.3833	3.1e-05
			296.601	119.29			7.01406	119.608											21.4	2.8e-05
			292.009	119.581			7.39674	119.692											21.4167	3.3e-05
			305.02	119.142			11.2236	119.633											21.4333	-0.000113
			285.12	120.067			7.77943	119.876											21.45	-0.000218
			294.688	119.77			7.39674	119.992											21.4667	-0.000274
			297.749	119.744			3.95255	120.235											21.4833	-0.000169
			288.565	120.224			10.0756	120.081											21.5	-4.5e-05
			303.49	119.706			-3.31854	120.736											21.5167	-2e-06
			305.786	119.711			-9.05888	121.074											21.5333	0.000111
			303.872	119.89			-7.52811	121.111											21.55	0.000453
			299.28	120.18			3.18716	120.766											21.5667	0.000806
			291.244	120.613			1.27372	120.946											21.5833	0.000878
			295.453	120.539			1.65641	121.03											21.6	0.000731
			292.774	120.75			1.27372	121.146											21.6167	0.000543
			295.07	120.755			11.989	120.802											21.6333	0.000404
			300.811	120.617			3.95255	121.235											21.65	0.000436
			308.082	120.416			8.16213	121.161											21.6667	0.000397
			295.07	121.055			5.86599	121.356											21.6833	0.000409
			300.428	120.933			-4.4666	121.884											21.7	0.00061
			306.551	120.779			-3.31854	121.936											21.7167	0.000692
			311.143	120.689			-6.76274	122.179											21.7333	0.000573
			292.392	121.566			-5.61467	122.231											21.75	0.000474
			278.232	122.253			4.71792	121.903											21.7667	0.000325
			278.998	122.321			14.2852	121.606											21.7833	0.000306
			290.478	121.946			3.56986	122.151											21.8	0.000437
			282.059	122.395			5.4833	122.172											21.8167	0.000309
			288.947	122.209			9.69287	122.097											21.8333	0.00016
			299.663	121.866			7.01406	122.308											21.85	-5.8e-05
			300.045	121.949			4.71792	122.503											21.8667	-0.000337
			303.49	121.907			-2.17048	122.889											21.8833	-0.000495
			300.428	122.134			-2.17048	122.989											21.9	-0.000514
			310.761	121.806			5.4833	122.772											21.9167	-0.000322
			310.761	121.905			5.86599	122.856											21.9333	-0.000129
			303.872	122.291			-17.0953	123.907											21.95	0.000344
			304.255	122.375			7.01406	123.008											21.9667	0.000556
			294.305	122.888			-2.55316	123.505											21.9833	0.000559
			311.526	122.274			-1.02242	123.541											22	0.000261
			301.959	122.771			2.42179	123.499											22.0167	0.000195
			287.417	123.473			-1.4051	123.757											22.0333	0.00025
			281.676	123.812			11.2236	123.334											22.05	0.000174
			303.49	123.008			15.0505	123.275											22.0667	0.000539
			297.749	123.346			-3.70123	124.153											22.0833	0.000863
			296.984	123.478			-5.61467	124.331											22.1	0.000938
			299.28	123.482			0.508353	124.178											22.1167	0.00113
			310.761	123.107			-2.17048	124.389											22.1333	0.0014
			314.588	123.048			-2.17048	124.489											22.15	0.00149
			300.045	123.751			-4.08393	124.669											22.1667	0.00171
			303.49	123.708			-3.70123	124.752											22.1833	0.00202
			291.626	124.3			-12.8858	125.233											22.2	0.00212
			287.799	124.558			0.125653	124.794											22.2167	0.0021
			285.886	124.738			2.80448	124.783											22.2333	0.00202
			294.688	124.473			6.63137	124.724											22.25	0.0021
			296.219	124.51			-3.31854	125.237											22.2667	0.00225
			297.367	124.562			-1.78779	125.273											22.2833	0.00245
			305.02	124.345			3.56986	125.151											22.3	0.00271
			302.724	124.54			-4.08393	125.568											22.3167	0.00284
			301.959	124.672			4.33523	125.319											22.3333	0.00296
			303.872	124.693			-3.31854	125.737											22.35	0.00282
			313.822	124.38			-10.9723	126.154											22.3667	0.00268
			301.193	125.004			-20.9222	126.667											22.3833	0.00278
			284.355	125.802			-1.78779	125.973											22.4	0.00275
			289.713	125.68			-1.4051	126.058											22.4167	0.00265
			297.367	125.463			-10.2069	126.522											22.4333	0.00253
			317.266	124.738			2.42179	126.099											22.45	0.0024
			312.674	125.028			-4.08393	126.469											22.4667	0.00244
			308.847	125.287			6.63137	126.125											22.4833	0.00205
			320.711	124.896			-1.78779	126.573											22.5	0.00164
			311.526	125.376			7.01406	126.309											22.5167	0.00152
			295.07	126.158			2.42179	126.599											22.5333	0.00129
			288.947	126.512			-5.99737	127.048											22.55	0.00112
			300.045	126.152			5.10062	126.688											22.5667	0.00117
			301.576	126.189			10.0756	126.582											22.5833	0.00107
			307.316	126.051			0.891043	127.062											22.6	0.000975
			313.822	125.881			-5.99737	127.448											22.6167	0.000814
			298.897	126.6			-1.02242	127.342											22.6333	0.000695
			300.428	126.637			7.77943	127.077											22.65	0.000856
			298.515	126.816			-0.639717	127.526											22.6667	0.000866
			298.515	126.916			-0.257027	127.61											22.6833	0.000637
			302.724	126.842			0.508353	127.679											22.7	0.000648
			303.872	126.894			-5.61467	128.032											22.7167	0.000733
			308.082	126.82			4.71792	127.704											22.7333	0.00051
			306.551	126.983			1.65641	127.931											22.75	0.000437
			306.168	127.099			-1.78779	128.174											22.7667	0.000464
			297.749	127.548			0.891043	128.162											22.7833	0.000621
			305.02	127.347			5.86599	128.057											22.8	0.000658
			309.613	127.257			-1.4051	128.458											22.8167	0.000698
			298.132	127.833			-14.7992	129.113											22.8333	0.000841
			298.897	127.901			-1.4051	128.658											22.85	0.000984
			293.922	128.207			6.63137	128.425											22.8667	0.000806
			300.428	128.038			-5.23199	129.017											22.8833	0.00102
			301.959	128.074			12.3717	128.387											22.9	0.00121
			311.143	127.794			8.9275	128.63											22.9167	0.00138
			311.143	127.894			12.7544	128.571											22.9333	0.00156
			305.786	128.216			4.71792	129.004											22.95	0.00138
			296.601	128.696			9.31019	128.914											22.9667	0.00132
			300.811	128.622			6.24868	129.141											22.9833	0.0012
			303.49	128.611			-2.93586	129.621											23	0.000994
			296.601	128.996			6.63137	129.325											23.0167	0.000782
			279.38	129.81			4.33523	129.52											23.0333	0.000802
			277.849	129.974			11.2236	129.335											23.05	0.000732
			283.207	129.852			8.16213	129.562											23.0667	0.000882
			290.478	129.65			2.03911	129.915											23.0833	0.000752
			321.093	128.482			-2.93586	130.221											23.1	0.000552
			303.49	129.311			6.63137	129.925											23.1167	0.000472
			294.688	129.776			-1.78779	130.374											23.1333	0.000462
			290.861	130.035			7.01406	130.109											23.15	0.000331
			300.045	129.754			4.33523	130.32											23.1667	0.000311
			283.973	130.521			-0.257027	130.61											23.1833	0.000161
			283.207	130.653			6.24868	130.441											23.2	-7.9e-05
			282.824	130.768			5.10062	130.589											23.2167	-0.000231
			288.565	130.631			8.54481	130.546											23.2333	-0.000595
			290.095	130.667			7.01406	130.709											23.25	-0.000858
			287.799	130.862			-0.639717	131.127											23.2667	-0.00105
			296.219	130.613			-5.99737	131.448											23.2833	-0.00141
			300.045	130.555			3.56986	131.152											23.3	-0.00177
			310.761	130.211			-4.8493	131.601											23.3167	-0.00188
			293.54	131.025			9.69287	131.098											23.3333	-0.00188
			291.626	131.204			-9.05888	131.976											23.35	-0.00179
			297.367	131.066			-5.23199	131.917											23.3667	-0.00185
			288.947	131.515			-3.31854	131.938											23.3833	-0.002
			308.847	130.791			10.4583	131.467											23.4	-0.00214
			304.255	131.081			11.6063	131.519											23.4167	-0.00248
			292.774	131.657			1.27372	132.047											23.4333	-0.00298
			288.565	131.932			-8.67618	132.56											23.45	-0.00348
			305.02	131.349			2.42179	132.199											23.4667	-0.00383
			307.699	131.339			2.42179	132.3											23.4833	-0.00348
			289.713	132.184			0.891043	132.463											23.5	-0.0018
			294.688	132.078			0.891043	132.563											23.5167	-0.00173
			282.824	132.669			-1.4051	132.758											23.5333	-0.0059
			294.305	132.294			2.80448	132.684											23.55	-0.01422
			286.651	132.711			-1.4051	132.958											23.5667	-0.02656
			296.984	132.383			-4.8493	133.201											23.5833	-0.04172
			304.638	132.166			7.39674	132.794											23.6	-0.0489
			308.465	132.108			3.18716	133.068											23.6167	-0.03744
			308.082	132.223			-7.14543	133.596											23.6333	-0.02341
			303.107	132.53			6.24868	133.141											23.65	-0.01084
			286.651	133.312			10.0756	133.083											23.6667	-0.00433
			302.342	132.761			0.891043	133.563											23.6833	0.00116
			305.403	132.734			7.39674	133.394											23.7	0.00304
			293.922	133.31			7.39674	133.493											23.7167	0.00268
			301.959	133.077			-0.257027	133.911											23.7333	0.00147
			303.107	133.13			-2.93586	134.122											23.75	0.000432
			304.255	133.182			15.4332	133.461											23.7667	-6.8e-05
			309.613	133.06			-6.38006	134.465											23.7833	0.000143
			314.97	132.938			0.125653	134.295											23.8	0.000493
			295.453	133.847			7.01406	134.11											23.8167	0.00106
			290.095	134.169			6.24868	134.241											23.8333	0.00137
			301.193	133.81			-2.93586	134.722											23.85	0.0011
			299.28	133.989			5.86599	134.457											23.8667	0.000793
			306.168	133.804			0.891043	134.764											23.8833	0.000757
			277.849	135.077			10.8409	134.451											23.9	0.00117
			275.936	135.257			3.18716	134.868											23.9167	0.00123
			287.034	134.896			8.9275	134.731											23.9333	0.00156
			310.761	134.013			1.27372	135.148											23.95	0.00219
			297.367	134.668			-9.82425	135.707											23.9667	0.00199
			283.207	135.356			9.31019	135.015											23.9833	0.00184
			284.355	135.408			6.63137	135.225											24	0.00211
			279.38	135.714			7.01406	135.31											24.0167	0.00212
			286.651	135.513			-7.91081	136.028											24.0333	0.00205
			285.503	135.661			2.03911	135.716											24.05	0.00177
			275.936	136.157			11.2236	135.435											24.0667	0.00119
			285.503	135.861			6.63137	135.726											24.0833	0.00101
			306.934	135.073			-6.38006	136.365											24.1	0.00107
			304.255	135.284			-10.9723	136.655											24.1167	0.00108
			297.749	135.653			0.508353	136.28											24.1333	0.00111
			289.33	136.102			-7.91081	136.729											24.15	0.000868
			301.576	135.695			3.56986	136.353											24.1667	0.000649
			296.219	136.017			-4.08393	136.77											24.1833	0.000539
			306.168	135.705			0.508353	136.68											24.2	0.000289
			311.143	135.599			-2.55316	136.906											24.2167	4.8e-05
			310.378	135.73			-2.17048	136.991											24.2333	1.5e-05
			303.872	136.1			-4.08393	137.17											24.25	3.2e-05
			308.465	136.01			-6.76274	137.381											24.2667	8.9e-05
			291.244	136.823			3.95255	137.037											24.2833	0.000206
			313.057	136.019			-0.257027	137.311											24.3	8.3e-05
			302.724	136.547			-0.639717	137.428											24.3167	-1e-06
			305.403	136.536			9.31019	137.115											24.3333	-3.7e-05
			305.02	136.653			-2.17048	137.691											24.35	-0.000193
			292.774	137.26			-2.55316	137.807											24.3667	-0.000358
			270.196	138.296			0.125653	137.796											24.3833	-0.000524
			277.084	138.11			-5.99737	138.149											24.4	-0.00074
			273.64	138.354			6.24868	137.742											24.4167	-0.000866
			291.244	137.724			13.1371	137.556											24.4333	-0.000944
			309.23	137.079			-2.55316	138.307											24.45	-0.000751
			297.749	137.654			3.95255	138.137											24.4667	-0.000699
			309.995	137.247			2.80448	138.285											24.4833	-0.000477
			304.255	137.585			11.989	138.004											24.5	-9.4e-05
			298.132	137.939			-0.257027	138.611											24.5167	0.000188
			306.168	137.705			2.03911	138.616											24.5333	0.000199
			292.392	138.377			8.54481	138.447											24.55	-6e-05
			294.305	138.397			-4.4666	139.086											24.5667	-0.000359
			293.54	138.529			-7.91081	139.329											24.5833	-0.000228
			281.676	139.121			-6.38006	139.365											24.6	-9.7e-05
			284.355	139.11			0.125653	139.196											24.6167	-6e-06
			291.244	138.925			5.10062	139.09											24.6333	0.000125
			298.515	138.723			15.8159	138.745											24.65	0.000615
			292.392	139.077			7.01406	139.21											24.6667	0.000986
			290.478	139.257			5.86599	139.358											24.6833	0.00122
			294.688	139.182			2.80448	139.585											24.7	0.00146
			293.157	139.346			15.4332	139.161											24.7167	0.0016
			296.601	139.303			10.4583	139.467											24.7333	0.00166
			305.786	139.023			-6.76274	140.281											24.75	0.00147
			293.922	139.614			11.989	139.604											24.7667	0.00137
			283.207	140.158			5.10062	139.99											24.7833	0.00108
			277.467	140.496			-5.61467	140.534											24.8	0.00089
			283.59	140.342			4.71792	140.206											24.8167	0.000731
			296.601	139.903			13.9025	139.925											24.8333	0.000583
			283.207	140.559			-0.639717	140.628											24.85	0.000624
			276.701	140.928			-4.08393	140.871											24.8667	0.000935
			282.824	140.775			2.42179	140.701											24.8833	0.000957
			284.355	140.811			4.33523	140.721											24.9	0.000938
			288.947	140.721			-6.76274	141.282											24.9167	0.0008
			298.132	140.44			-0.639717	141.127											24.9333	0.000443
			283.973	141.127			-5.23199	141.418											24.95	9.6e-05
			283.207	141.259			15.8159	140.646											24.9667	-0.000132
			293.54	140.931			5.86599	141.158											24.9833	-0.000149
			293.54	141.031			-5.23199	141.718											25	0.000124
			285.886	141.448			3.56986	141.453											25.0167	0.000368
			288.947	141.421			3.18716	141.57											25.0333	0.000413
			300.428	141.046			-1.4051	141.86											25.05	0.000567
			298.132	141.24			0.891043	141.864											25.0667	0.000562
			280.146	142.086			10.0756	141.584											25.0833	0.000827
			292.009	141.694			-0.639717	142.128											25.1	0.000982
			278.232	142.365			5.86599	141.958											25.1167	0.00116
			291.626	141.911			1.27372	142.249											25.1333	0.00125
			302.724	141.551			4.71792	142.206											25.15	0.00118
			309.23	141.381			-6.38006	142.766											25.1667	0.00107
			311.909	141.37			9.31019	142.215											25.1833	0.00106
			289.713	142.39			0.508353	142.68											25.2	0.00117
			293.54	142.332			-3.31854	142.939											25.2167	0.00122
			285.12	142.78			-3.70123	143.055											25.2333	0.00138
			292.774	142.563			16.1986	142.33											25.25	0.00173
			282.059	143.107			2.03911	143.017											25.2667	0.00202
			290.478	142.859			5.86599	142.958											25.2833	0.00222
			287.799	143.07			-1.4051	143.36											25.3	0.0021
			288.182	143.154			1.65641	143.333											25.3167	0.00195
			301.193	142.715			7.77943	143.179											25.3333	0.00171
			309.613	142.466			8.16213	143.264											25.35	0.00138
			292.774	143.264			-14.7992	144.314											25.3667	0.00118
			304.638	142.873			2.80448	143.686											25.3833	0.00105
			302.342	143.067			5.10062	143.69											25.4	0.00095
			294.688	143.485			14.2852	143.41											25.4167	0.000898
			282.442	144.092			-3.70123	144.255											25.4333	0.000948
			292.774	143.764			3.95255	144.038											25.45	0.00106
			292.774	143.864			11.989	143.805											25.4667	0.00107
			292.392	143.98			11.2236	143.936											25.4833	0.00127
			292.392	144.08			4.71792	144.306											25.5	0.00139
			307.699	143.546			-0.639717	144.628											25.5167	0.00148
			298.897	144.01			-1.4051	144.76											25.5333	0.00143
			289.33	144.508			16.964	144.099											25.55	0.00138
			291.626	144.512			3.56986	144.754											25.5667	0.00128
			298.132	144.343			5.86599	144.759											25.5833	0.000991
			285.12	144.982			-11.7377	145.588											25.6	0.000826
			283.207	145.161			-7.14543	145.498											25.6167	0.000533
			293.54	144.833			-0.639717	145.328											25.6333	0.000373
			290.478	145.06			-8.67618	145.761											25.65	0.000333
			287.799	145.271			-5.23199	145.719											25.6667	0.000463
			292.392	145.181			-5.99737	145.85											25.6833	0.000443
			291.626	145.312			-4.4666	145.887											25.7	0.000483
			302.724	144.953			-1.02242	145.844											25.7167	0.000525
			308.082	144.831			-15.1819	146.531											25.7333	0.000458
			302.724	145.153			-1.02242	146.044											25.75	0.000392
			301.193	145.316			1.27372	146.049											25.7667	0.000185
			313.822	144.893			-0.257027	146.212											25.7833	2.9e-05
			300.045	145.564			6.63137	146.027											25.8	-0.000327
			287.799	146.171			0.125653	146.397											25.8167	-0.000423
			301.576	145.701			0.125653	146.497											25.8333	-0.000517
			300.428	145.849			-8.67618	146.962											25.85	-0.000891
			299.28	145.996			-7.14543	146.998											25.8667	-0.00112
			297.367	146.175			7.77943	146.48											25.8833	-0.00123
			283.973	146.83			1.27372	146.849											25.9	-0.00121
			273.257	147.375			-0.257027	147.012											25.9167	-0.000937
			290.861	146.745			-2.55316	147.208											25.9333	-0.00108
			300.811	146.433			-18.2434	147.958											25.95	-0.00128
			291.244	146.929			-8.2935	147.645											25.9667	-0.00161
			280.528	147.474			13.9025	146.826											25.9833	-0.00211
			285.12	147.383			11.2236	147.037											26	-0.00326
			287.034	147.404			-0.639717	147.629											26.0167	-0.00427
			293.157	147.25			-3.70123	147.855											26.0333	-5.5e-05
			290.861	147.446			-3.70123	147.956											26.05	-0.00786
			289.33	147.609			2.42179	147.802											26.0667	-0.02271
			295.07	147.471			-1.02242	148.044											26.0833	-0.03562
			283.973	148.031			-7.52811	148.414											26.1	-0.04633
			287.417	147.989			-10.2069	148.625											26.1167	-0.04188
			292.392	147.883			8.9275	147.932											26.1333	-0.0288
			294.688	147.887			4.71792	148.206											26.15	-0.01179
			283.59	148.447			-2.55316	148.608											26.1667	-0.00152
			263.307	149.388			-12.5031	149.12											26.1833	0.0007
			263.69	149.472			1.27372	148.649											26.2	0.00355
			296.601	148.208			11.6063	148.321											26.2167	0.00296
			297.749	148.261			1.27372	148.849											26.2333	0.00254
			299.28	148.297			3.18716	148.87											26.25	0.00155
			299.28	148.397			-2.17048	149.192											26.2667	0.00133
			302.342	148.37			-3.31854	149.34											26.2833	0.00124
			296.601	148.708			0.508353	149.281											26.3	0.0011
			295.07	148.872			-2.17048	149.492											26.3167	0.00109
			295.836	148.94			3.95255	149.338											26.3333	0.00125
			300.811	148.834			3.56986	149.455											26.35	0.00146
			301.193	148.918			-2.55316	149.808											26.3667	0.0015
			301.959	148.987			-1.02242	149.844											26.3833	0.00126
			310.761	148.722			1.27372	149.849											26.4	0.00116
			310.761	148.822			0.508353	149.981											26.4167	0.00106
			288.565	149.842			1.65641	150.034											26.4333	0.000968
			288.947	149.926			-0.257027	150.213											26.45	0.000998
			281.294	150.343			-2.55316	150.408											26.4667	0.00129
			300.428	149.65			-0.257027	150.413											26.4833	0.00142
			305.02	149.56			-7.91081	150.83											26.5	0.00153
			296.219	150.025			-5.99737	150.851											26.5167	0.0015
			291.244	150.331			0.508353	150.681											26.5333	0.00145
			287.034	150.606			-14.0338	151.384											26.55	0.00138
			289.33	150.611			-0.257027	150.913											26.5667	0.00137
			300.428	150.251			0.508353	150.981											26.5833	0.00109
			288.182	150.859			-1.02242	151.145											26.6	0.000918
			283.973	151.133			0.508353	151.181											26.6167	0.000729
			287.034	151.106			-2.55316	151.408											26.6333	0.000461
			292.392	150.984			-7.52811	151.714											26.65	0.000453
			299.663	150.783			-5.61467	151.735											26.6667	0.000404
			293.157	151.152			0.891043	151.565											26.6833	0.000446
			298.897	151.015			-2.93586	151.824											26.7	0.000378
			304.255	150.892			2.80448	151.686											26.7167	0.00039
			314.205	150.581			2.03911	151.818											26.7333	0.000432
			317.266	150.553			-0.639717	152.029											26.75	0.000514
			306.168	151.114			5.4833	151.875											26.7667	0.000306
			292.009	151.8			8.9275	151.833											26.7833	0.000168
			291.244	151.932			-6.38006	152.567											26.8	3e-05
			301.193	151.62			-8.2935	152.746											26.8167	-7.8e-05
			288.565	152.243			-1.78779	152.576											26.8333	-0.000546
			292.392	152.185			-13.2684	153.152											26.85	-0.00107
			295.453	152.158			-18.6261	153.474											26.8667	-0.00113
			287.034	152.607			-7.52811	153.115											26.8833	-0.00104
			301.193	152.12			-12.5031	153.42											26.9	-0.000796
			304.638	152.078			-2.55316	153.109											26.9167	-0.000584
			314.205	151.781			-5.99737	153.351											26.9333	-0.000911
			314.97	151.849			5.86599	152.96											26.95	-0.000809
			296.984	152.695			-1.4051	153.361											26.9667	-0.000646
			275.936	153.667			-3.31854	153.54											26.9833	-0.000674
			291.626	153.117			2.03911	153.418											27	-0.00104
			287.417	153.391			-2.93586	153.724											27.0167	-0.00133
			292.774	153.269			11.6063	153.222											27.0333	-0.00168
			294.305	153.306			4.71792	153.607											27.05	-0.00193
			297.749	153.264			0.508353	153.882											27.0667	-0.0019
			297.749	153.364			5.86599	153.76											27.0833	-0.00195
			300.428	153.353			-15.5646	154.748											27.1	-0.00215
			296.984	153.595			2.80448	154.087											27.1167	-0.002
			305.786	153.331			-10.5896	154.742											27.1333	-0.00166
			298.897	153.716			7.39674	154.096											27.15	-0.00106
			288.947	154.229			-4.4666	154.688											27.1667	-0.000664
			282.442	154.598			-0.257027	154.613											27.1833	-0.000651
			279.38	154.825			-2.17048	154.792											27.2	-0.000769
			287.799	154.576			-0.639717	154.829											27.2167	-0.000896
			309.23	153.789			0.891043	154.866											27.2333	-0.00108
			300.045	154.269			5.86599	154.76											27.25	-0.00122
			295.836	154.543			7.77943	154.78											27.2667	-0.000748
			288.182	154.96			-0.257027	155.213											27.2833	-0.000335
			284.355	155.219			-1.4051	155.361											27.3	-0.000162
			291.626	155.018			-6.76274	155.683											27.3167	-2.9e-05
			298.897	154.817			-6.76274	155.783											27.3333	-9.7e-05
			293.54	155.139			13.1371	155.058											27.35	-0.000114
			294.305	155.207			-2.55316	155.808											27.3667	-4.1e-05
			287.034	155.609			-1.4051	155.861											27.3833	0.000192
			280.528	155.978			7.39674	155.596											27.4	0.000474
			300.045	155.269			11.2236	155.538											27.4167	0.000737
			296.984	155.496			6.63137	155.828											27.4333	0.000929
			290.861	155.85			-13.2684	156.753											27.45	0.000922
			292.009	155.902			-3.70123	156.457											27.4667	0.000755
			298.897	155.717			-6.76274	156.683											27.4833	0.000517
			285.886	156.356			-2.93586	156.624											27.5	0.00049
			282.442	156.599			5.86599	156.36											27.5167	0.000672
			289.713	156.398			4.33523	156.523											27.5333	0.000644
			287.417	156.593			3.18716	156.671											27.55	0.000767
			283.59	156.851			2.80448	156.787											27.5667	0.000839
			288.565	156.746			6.63137	156.728											27.5833	0.000882
			304.638	156.18			-2.55316	157.209											27.6	0.00113
			313.057	155.931			2.80448	157.087											27.6167	0.00122
			298.515	156.634			-4.4666	157.488											27.6333	0.00114
			283.207	157.368			0.125653	157.398											27.65	0.0012
			299.663	156.786			8.54481	157.149											27.6667	0.00113
			301.193	156.823			-2.93586	157.725											27.6833	0.00118
			301.576	156.907			-7.14543	157.999											27.7	0.000956
			306.551	156.801			2.03911	157.719											27.7167	0.000758
			305.403	156.948			-2.55316	158.009											27.7333	0.00052
			303.107	157.144			-9.44157	158.394											27.75	0.000392
			287.799	157.878			-4.08393	158.272											27.7667	0.000313
			275.936	158.47			3.56986	158.055											27.7833	0.000235
			288.565	158.046			-12.5031	158.821											27.8	0.000367
			305.786	157.433			7.39674	158.097											27.8167	0.000378
			304.638	157.58			12.3717	157.99											27.8333	0.00035
			309.23	157.49			8.9275	158.233											27.85	0.000541
			300.045	157.971			1.65641	158.634											27.8667	0.000522
			296.219	158.23			4.71792	158.607											27.8833	0.000494
			294.688	158.393			-2.93586	159.024											27.9	0.000565
			273.257	159.381			-7.52811	159.315											27.9167	0.000656
			292.009	158.704			6.63137	158.829											27.9333	0.000477
			299.28	158.503			3.95255	159.039											27.95	0.000327
			310.761	158.127			1.27372	159.25											27.9667	0.000388
			315.736	158.021			1.27372	159.35											27.9833	0.000309
			298.897	158.819			6.24868	159.244											28	7e-05
			292.774	159.173			10.8409	159.154											28.0167	0.00013
			300.045	158.971			0.125653	159.698											28.0333	0.00023
			303.49	158.929			-7.14543	160.099											28.05	0.00033
			308.465	158.823			4.33523	159.724											28.0667	0.000491
			312.674	158.748			-2.93586	160.124											28.0833	0.000591
			304.255	159.197			-12.8858	160.637											28.1	0.000771
			304.255	159.297			8.16213	159.865											28.1167	0.00059
			296.219	159.731			1.27372	160.25											28.1333	0.000589
			297.367	159.782			7.01406	160.112											28.15	0.000758
			298.515	159.835			-5.23199	160.72											28.1667	0.000727
			294.688	160.093			4.33523	160.424											28.1833	0.000546
			293.157	160.258			-2.17048	160.793											28.2	0.000565
			292.009	160.405			-4.08393	160.973											28.2167	0.000434
			293.54	160.442			3.18716	160.771											28.2333	0.00038
			288.565	160.748			0.891043	160.967											28.25	0.000317
			292.392	160.69			0.508353	161.082											28.2667	-1.6e-05
			282.442	161.201			6.24868	160.945											28.2833	-0.000369
			297.749	160.668			-0.257027	161.314											28.3	-0.000502
			304.255	160.498			5.10062	161.192											28.3167	-0.000506
			287.417	161.296			-2.17048	161.593											28.3333	-0.000702
			286.269	161.443			-0.257027	161.614											28.35	-0.000978
			280.146	161.797			3.56986	161.555											28.3667	-0.00149
			281.676	161.834			-1.78779	161.877											28.3833	-0.00166
			283.973	161.839			11.2236	161.438											28.4	-0.00161
			296.601	161.415			1.65641	161.935											28.4167	-0.00174
			303.872	161.214			8.54481	161.749											28.4333	-0.0022
			302.724	161.362			-1.78779	162.278											28.45	-0.00276
			294.305	161.81			2.42179	162.203											28.4667	-0.00247
			301.959	161.594			4.33523	162.224											28.4833	-0.0023
			301.576	161.709			-7.14543	162.8											28.5	-0.00223
			306.934	161.588			4.33523	162.424											28.5167	-0.00209
			314.588	161.37			0.125653	162.699											28.5333	-0.00345
			303.872	161.914			-7.52811	163.115											28.55	-0.00903
			288.565	162.648			-3.70123	163.057											28.5667	-0.02669
			280.528	163.082			11.989	162.507											28.5833	-0.03834
			287.034	162.913			0.891043	163.067											28.6	-0.04833
			299.28	162.505			-3.31854	163.341											28.6167	-0.04793
			297.367	162.684			3.18716	163.172											28.6333	-0.0332
			291.244	163.038			7.77943	163.081											28.65	-0.01736
			289.33	163.218			7.39674	163.197											28.6667	-0.00307
			290.095	163.286			-0.257027	163.614											28.6833	0.00375
			283.59	163.655			0.508353	163.682											28.7	0.00497
			282.059	163.819			-3.70123	163.957											28.7167	0.00473
			274.023	164.252			7.01406	163.613											28.7333	0.00357
			280.528	164.082			3.18716	163.872											28.75	0.00271
			291.626	163.722			0.891043	164.067											28.7667	0.00259
			295.07	163.68			-4.08393	164.373											28.7833	0.00241
			282.824	164.287			1.65641	164.235											28.8	0.00207
			277.849	164.594			-11.355	164.874											28.8167	0.00173
			297.367	163.885			2.80448	164.388											28.8333	0.00135
			298.132	163.953			5.4833	164.377											28.85	0.00108
			305.02	163.768			7.77943	164.381											28.8667	0.000685
			316.501	163.392			10.0756	164.386											28.8833	0.000388
			328.364	163			0.125653	164.899											28.9	0.00019
			310.378	163.846			2.80448	164.887											28.9167	-9.7e-05
			306.934	164.089			-0.639717	165.13											28.9333	-0.000384
			300.811	164.442			-8.67618	165.563											28.95	-0.000521
			301.959	164.495			-2.17048	165.394											28.9667	-0.000468
			287.034	165.214			-2.93586	165.525											28.9833	-0.000395
			283.973	165.441			2.03911	165.419											29	-0.000452
			276.319	165.858			-4.8493	165.805											29.0167	-0.000539
			274.023	166.053			0.508353	165.683											29.0333	-0.000554
			291.626	165.423			-2.17048	165.894											29.05	-0.000629
			300.428	165.159			3.56986	165.756											29.0667	-0.000495
			282.059	166.02			-4.8493	166.204											29.0833	-0.0004
			291.626	165.723			-1.78779	166.178											29.1	-0.000336
			301.576	165.411			-0.257027	166.214											29.1167	-9.1e-05
			307.699	165.258			3.95255	166.14											29.1333	-9.4e-05
			302.724	165.564			0.508353	166.383											29.15	-5.6e-05
			292.774	166.076			3.56986	166.356											29.1667	-2.9e-05
			307.699	165.558			-6.38006	166.868											29.1833	6.8e-05
			305.786	165.738			0.125653	166.699											29.2	0.000195
			304.638	165.885			-1.78779	166.878											29.2167	0.000303
			293.157	166.461			-1.02242	166.946											29.2333	0.000383
			303.872	166.116			10.8409	166.555											29.25	0.000504
			301.576	166.312			-4.8493	167.305											29.2667	0.000584
			302.342	166.38			7.39674	166.897											29.2833	0.000355
			294.688	166.797			10.0756	166.886											29.3	0.000225
			283.207	167.373			7.39674	167.097											29.3167	0.000177
			286.269	167.346			-3.70123	167.657											29.3333	0.000162
			293.157	167.161			1.27372	167.551											29.35	0.000227
			290.478	167.372			-4.4666	167.889											29.3667	0.000322
			300.811	167.044			7.77943	167.481											29.3833	0.000347
			293.922	167.429			13.5198	167.344											29.4	0.000462
			297.749	167.371			-4.08393	168.173											29.4167	0.000307
			298.515	167.439			3.18716	167.972											29.4333	0.000237
			299.28	167.508			2.42179	168.103											29.45	0.000167
			316.501	166.893			4.71792	168.108											29.4667	8.8e-05
			316.118	167.01			-3.70123	168.557											29.4833	4.8e-05
			296.984	167.902			11.2236	168.039											29.5	-0.000282
			287.417	168.399			-1.02242	168.646											29.5167	-0.000441
			299.28	168.007			10.0756	168.287											29.5333	-0.000516
			299.28	168.108			4.33523	168.624											29.55	-0.00035
			302.342	168.081			-9.82425	169.311											29.5667	-0.000264
			291.244	168.641			-2.55316	169.11											29.5833	-5.9e-05
			294.688	168.598			8.16213	168.766											29.6	-5.3e-05
			297.367	168.587			3.95255	169.041											29.6167	-0.000106
			290.095	168.989			2.03911	169.219											29.6333	-2.4e-05
			288.182	169.168			-7.14543	169.7											29.65	-0.000182
			284.355	169.427			10.0756	169.087											29.6667	-0.00063
			299.663	168.892			-4.4666	169.789											29.6833	-0.00105
			314.205	168.39			-20.1569	170.54											29.7	-0.00138
			298.897	169.124			-15.1819	170.433											29.7167	-0.00159
			291.244	169.541			-11.7377	170.39											29.7333	-0.00165
			295.07	169.483			8.16213	169.666											29.75	-0.00169
			304.255	169.202			-4.4666	170.289											29.7667	-0.00157
			321.093	168.604			-5.23199	170.421											29.7833	-0.000905
			314.97	168.958			0.891043	170.267											29.8	-0.000476
			292.774	169.978			-12.1204	170.906											29.8167	-0.000135
			296.219	169.936			2.80448	170.388											29.8333	0.000303
			301.959	169.798			2.80448	170.488											29.85	0.000312
			316.884	169.279			7.39674	170.398											29.8667	-1e-05
			304.255	169.903			-6.76274	171.084											29.8833	0.000218
			300.428	170.161			-1.78779	170.978											29.9	0.000717
			292.392	170.594			3.95255	170.84											29.9167	0.000987
			287.034	170.917			-14.7992	171.718											29.9333	0.00104
			296.219	170.636			-1.02242	171.246											29.95	0.00106
			295.836	170.751			-1.4051	171.363											29.9667	0.00101
			303.872	170.519			6.24868	171.145											29.9833	0.00105
			295.07	170.983			-1.78779	171.579											30	0.00104
			304.255	170.703			7.39674	171.298											30.0167	0.000887
			301.193	170.929			5.4833	171.477											30.0333	0.000899
			305.786	170.84			-5.99737	172.053											30.05	0.00103
			301.959	171.098			-10.2069	172.327											30.0667	0.000654
			307.699	170.96			7.39674	171.698											30.0833	0.000456
			296.601	171.52			6.63137	171.829											30.1	0.000239
			300.428	171.462			4.33523	172.025											30.1167	0.000183
			293.157	171.863			0.125653	172.299											30.1333	0.000359
			285.886	172.265			2.03911	172.32											30.15	0.000655
			281.294	172.555			-2.17048	172.594											30.1667	0.000681
			298.132	171.957			1.27372	172.552											30.1833	0.000497
			297.367	172.089			6.63137	172.429											30.2	0.000424
			283.973	172.744			-11.7377	173.291											30.2167	0.000722
			286.651	172.733			0.891043	172.867											30.2333	0.000632
			291.626	172.627			-2.93586	173.126											30.25	0.000742
			300.811	172.346			-5.61467	173.337											30.2667	0.000923
			298.897	172.525			-7.91081	173.532											30.2833	0.000803
			301.959	172.499			-13.2684	173.854											30.3	0.000413
			305.02	172.472			4.33523	173.225											30.3167	0.000306
			308.847	172.414			-3.31854	173.642											30.3333	0.00038
			312.674	172.355			3.18716	173.472											30.35	0.000705
			294.688	173.2			-2.17048	173.795											30.3667	0.000999
			290.095	173.491			1.27372	173.751											30.3833	0.00129
			292.009	173.511			-5.23199	174.122											30.4	0.00125
			280.911	174.071			1.27372	173.951											30.4167	0.000775
			295.07	173.585			-3.31854	174.242											30.4333	0.00107
			293.922	173.732			-2.17048	174.294											30.45	0.00164
			300.428	173.563			-5.99737	174.553											30.4667	0.0021
			305.786	173.441			-0.639717	174.431											30.4833	0.00199
			300.428	173.763			-3.31854	174.642											30.5	0.00188
			298.515	173.942			-9.44157	174.995											30.5167	0.00226
			299.28	174.011			-20.5395	175.556											30.5333	0.00372
			305.786	173.841			3.18716	174.673											30.55	0.00559
			305.403	173.956			-2.17048	174.995											30.5667	0.00742
			287.034	174.818			6.63137	174.73											30.5833	0.00841
			297.367	174.49			9.31019	174.718											30.6	0.00971
			300.428	174.463			-6.76274	175.485											30.6167	-0.00475
			290.478	174.976			-5.99737	175.553											30.6333	-0.00857
			283.973	175.345			-3.70123	175.558											30.65	-0.00321
			289.713	175.207			-4.8493	175.705											30.6667	0.000156
			286.651	175.435			0.891043	175.568											30.6833	0.00113
			289.33	175.424			-9.05888	176.08											30.7	0.000763
			286.269	175.65			-5.99737	176.053											30.7167	-0.000298
			276.319	176.163			-6.38006	176.169											30.7333	-0.000947
			293.157	175.565			-7.14543	176.301											30.75	-0.00125
			304.255	175.205			0.125653	176.099											30.7667	-0.00129
			295.453	175.67			-2.55316	176.311											30.7833	-0.00156
			293.922	175.833			-15.1819	176.934											30.8	-0.00185
			298.515	175.743			-0.257027	176.415											30.8167	-0.00182
			300.811	175.748			-3.70123	176.658											30.8333	-0.00181
			289.33	176.324			-4.4666	176.79											30.85	-0.00214
			278.615	176.868			1.27372	176.652											30.8667	-0.00275
			281.294	176.857			-4.08393	176.974											30.8833	-0.00341
			296.984	176.307			-1.02242	176.947											30.9	-0.00387
			297.749	176.375			3.18716	176.873											30.9167	-0.0038
			282.059	177.125			-2.93586	177.226											30.9333	-0.00367
			288.182	176.972			0.508353	177.183											30.95	-0.00352
			290.478	176.976			-9.82425	177.712											30.9667	-0.00337
			283.59	177.362			4.71792	177.209											30.9833	-0.00329
			298.897	176.828			-4.8493	177.706											31	-0.003
			303.49	176.737			-14.4165	178.202											31.0167	-0.0051
			275.936	177.979			-4.4666	177.89											31.0333	-0.00664
			282.059	177.826			-7.91081	178.133											31.05	-0.01071
			295.07	177.386			0.891043	177.868											31.0667	-0.02431
			306.934	176.995			1.65641	177.936											31.0833	-0.03534
			300.045	177.38			3.18716	177.973											31.1	-0.04452
			297.749	177.576			0.891043	178.168											31.1167	-0.04605
			290.478	177.977			-7.14543	178.601											31.1333	-0.03759
			288.565	178.156			-3.31854	178.542											31.15	-0.02198
			282.824	178.494			5.4833	178.277											31.1667	-0.01015
			270.578	179.102			-6.76274	178.885											31.1833	-0.01149
			278.232	178.884			-0.257027	178.715											31.2	-0.02084
			286.269	178.651			-1.4051	178.863											31.2167	-0.02916
			290.478	178.577			2.03911	178.82											31.2333	-0.02574
			293.54	178.55			5.86599	178.762											31.25	-0.00454
			301.193	178.333			10.4583	178.671											31.2667	-0.00334
			302.724	178.37			8.16213	178.867											31.2833	0.00931
			292.392	178.898			-5.61467	179.537											31.3	0.01049
			288.565	179.156			3.95255	179.241											31.3167	0.00778
			296.601	178.924			-5.61467	179.737											31.3333	0.00579
			298.515	178.944			-10.9723	180.059											31.35	0.00375
			300.811	178.949			-3.70123	179.858											31.3667	0.00262
			294.688	179.303			-12.1204	180.307											31.3833	0.0019
			295.453	179.371			-4.4666	180.09											31.4	0.00143
			303.107	179.154			3.18716	179.873											31.4167	0.00109
			303.107	179.255			1.65641	180.036											31.4333	0.00097
			295.836	179.656			-2.93586	180.326											31.45	0.000537
			290.861	179.962			-0.257027	180.315											31.4667	-2.6e-05
			290.861	180.062			-7.52811	180.717											31.4833	-0.00049
			314.205	179.195			4.71792	180.309											31.5	-0.000863
			297.749	179.977			-0.257027	180.615											31.5167	-0.000796
			296.601	180.124			7.39674	180.398											31.5333	-0.000846
			300.428	180.066			-1.78779	180.879											31.55	-0.000855
			309.613	179.785			16.964	180.202											31.5667	-0.000585
			294.688	180.503			-4.8493	181.206											31.5833	-0.000454
			290.095	180.794			-7.52811	181.417											31.6	-0.000364
			298.132	180.561			-7.14543	181.501											31.6167	-0.000333
			280.146	181.406			-3.70123	181.458											31.6333	-0.000419
			283.59	181.364			0.891043	181.368											31.65	-0.000445
			285.886	181.369			-12.1204	182.007											31.6667	-0.000391
			276.701	181.849			-5.99737	181.853											31.6833	-0.000276
			291.244	181.347			-7.52811	182.017											31.7	-0.000332
			287.799	181.589			7.01406	181.514											31.7167	-0.000338
			288.565	181.658			-3.70123	182.058											31.7333	-1e-05
			287.034	181.821			-2.17048	182.095											31.75	0.000298
			294.305	181.62			0.891043	182.068											31.7667	0.000695
			294.305	181.72			-0.257027	182.216											31.7833	0.00101
			288.565	182.058			8.16213	181.967											31.8	0.001
			295.453	181.872			5.4833	182.178											31.8167	0.000959
			283.59	182.464			0.125653	182.5											31.8333	0.00097
			280.146	182.707			-12.8858	183.139											31.85	0.000871
			284.355	182.633			3.18716	182.573											31.8667	0.00108
			305.403	181.86			-15.5646	183.45											31.8833	0.00135
			299.663	182.198			-4.08393	183.074											31.9	0.00158
			288.565	182.758			-8.2935	183.349											31.9167	0.00178
			298.515	182.446			1.27372	183.052											31.9333	0.00206
			308.465	182.134			10.8409	182.756											31.95	0.00244
			307.699	182.265			-13.2684	183.855											31.9667	0.00258
			289.33	183.127			-14.4165	184.002											31.9833	0.00268
			285.12	183.401			-5.99737	183.753											32	0.00295
			297.367	182.994			0.125653	183.6											32.0167	0.00302
			300.811	182.951			-6.38006	183.969											32.0333	0.00293
			300.428	183.067			2.03911	183.721											32.05	0.0029
			302.342	183.087			3.56986	183.757											32.0667	0.00291
			293.54	183.553			7.01406	183.714											32.0833	0.00289
			284.355	184.033			3.18716	183.973											32.1	0.0028
			283.207	184.181			-5.99737	184.454											32.1167	0.00261
			282.824	184.297			-12.1204	184.807											32.1333	0.00272
			279.38	184.54			0.508353	184.384											32.15	0.00276
			306.551	183.514			-1.4051	184.563											32.1667	0.00249
			300.045	183.883			-7.91081	184.933											32.1833	0.00231
			298.132	184.063			10.4583	184.271											32.2	0.00215
			298.132	184.162			5.4833	184.578											32.2167	0.00201
			290.478	184.58			3.18716	184.773											32.2333	0.00171
			291.244	184.648			4.33523	184.825											32.25	0.00142
			290.095	184.796			10.0756	184.688											32.2667	0.00127
			295.836	184.657			11.6063	184.724											32.2833	0.0011
			305.403	184.361			-3.31854	185.443											32.3	0.00121
			295.07	184.889			-4.08393	185.574											32.3167	0.00115
			282.824	185.497			-9.05888	185.881											32.3333	0.000998
			288.565	185.359			-5.99737	185.853											32.35	0.000904
			298.132	185.063			11.6063	185.224											32.3667	0.00059
			291.244	185.449			-3.31854	185.942											32.3833	0.000326
			283.207	185.881			0.125653	185.9											32.4	0.000343
			292.009	185.617			4.71792	185.809											32.4167	0.000859
			293.54	185.653			1.27372	186.052											32.4333	0.00112
			301.193	185.436			-8.67618	186.565											32.45	0.00142
			312.674	185.06			2.80448	186.189											32.4667	0.00142
			313.822	185.113			7.77943	186.083											32.4833	0.00145
			312.291	185.276			5.10062	186.294											32.5	0.00156
			299.663	185.9			5.10062	186.394											32.5167	0.00178
			296.601	186.126			-4.4666	186.89											32.5333	0.00176
			298.132	186.164			2.80448	186.689											32.55	0.00212
			328.747	184.994			3.95255	186.741											32.5667	0.00224
			303.49	186.141			13.9025	186.429											32.5833	0.00224
			300.428	186.369			0.891043	187.068											32.6	0.00237
			295.453	186.674			17.3467	186.487											32.6167	0.00216
			301.959	186.505			4.71792	187.11											32.6333	0.00191
			292.392	187.001			5.86599	187.162											32.65	0.00178
			299.28	186.816			0.508353	187.484											32.6667	0.0016
			305.02	186.678			1.65641	187.537											32.6833	0.00124
			298.132	187.064			8.9275	187.335											32.7	0.000753
			290.095	187.496			3.95255	187.642											32.7167	0.000497
			290.478	187.581			2.03911	187.821											32.7333	0.000442
			286.651	187.84			5.86599	187.762											32.75	0.000468
			287.417	187.908			5.86599	187.862											32.7667	0.000613
			290.095	187.897			-4.08393	188.374											32.7833	0.000739
			288.947	188.044			4.33523	188.126											32.8	0.000774
			271.726	188.858			-0.257027	188.416											32.8167	0.000779
			267.899	189.117			-2.55316	188.611											32.8333	0.000897
			286.651	188.44			-12.1204	189.108											32.85	0.000694
			288.182	188.476			0.891043	188.668											32.8667	0.000502
			287.417	188.608			-7.14543	189.101											32.8833	0.000409
			292.774	188.486			8.54481	188.551											32.9	0.000476
			313.44	187.73			-5.61467	189.237											32.9167	0.000544
			307.699	188.068			-0.257027	189.116											32.9333	0.000563
			303.107	188.358			5.86599	188.962											32.95	0.000632
			302.724	188.474			5.4833	189.079											32.9667	0.000442
			285.886	189.272			7.01406	189.115											32.9833	0.000281
			293.157	189.07			11.6063	189.024											33	0.00028
			315.736	188.235			-4.4666	189.791											33.0167	0.000219
			308.847	188.62			-14.4165	190.303											33.0333	0.00024
			295.453	189.275			7.39674	189.499											33.05	3.1e-05
			288.947	189.645			-4.8493	190.106											33.0667	-0.000288
			288.947	189.745			2.03911	189.921											33.0833	-0.000617
			287.034	189.925			21.5562	189.212											33.1	-0.00103
			295.453	189.676			5.10062	189.994											33.1167	-0.00135
			294.688	189.807			1.27372	190.252											33.1333	-0.00129
			290.095	190.098			7.39674	190.099											33.15	-0.00129
			298.515	189.849			5.10062	190.294											33.1667	-0.00136
			303.872	189.727			7.77943	190.283											33.1833	-0.00139
			296.601	190.128			-0.639717	190.732											33.2	-0.00151
			293.922	190.339			7.39674	190.499											33.2167	-0.0017
			313.057	189.646			1.27372	190.853											33.2333	-0.00192
			301.959	190.206			-5.61467	191.238											33.25	-0.00193
			302.342	190.29			-0.639717	191.132											33.2667	-0.00153
			307.699	190.169			13.1371	190.661											33.2833	-0.00159
			289.33	191.03			8.54481	190.951											33.3	-0.00141
			298.897	190.733			-9.05888	191.78											33.3167	-0.00113
			288.947	191.246			-3.31854	191.643											33.3333	-0.00102
			296.219	191.044			-0.639717	191.632											33.35	-0.00099
			303.872	190.827			1.27372	191.653											33.3667	-0.000702
[truncated: 3,002 more rows]

## Sheet: Fig3
Fig3b							Fig3c							Fig3d
Wavelength	Normalized intensity						Strain	Normalized intensity						Cycle NO.	Normalized intensity
321.664	1.58061	-0.21571	-0.82848	-0.39706			0.2	37.2161	4.87859	35.1069	3.77084			Before stretching	15.3975	1.3755	17.1055	1.72967
321.771	3.02568	1.13009	0.15471	0.52496			0.4	33.0838	4.06177	37.5249	4.16247				17.6784	1.85205	17.3459	1.90946
321.878	4.23976	2.26019	0.97738	1.29235			0.6	35.2165	3.0771	39.6061	3.83798			1	16.1296	1.87371	49.1189	4.05556
321.985	5.22096	3.17075	1.63978	1.8994			0.8	33.7406	4.1289	40.9679	6.28846				17.1364	2.6102	49.9621	4.3989
322.092	5.97117	3.86179	2.14183	2.35182			1	37.5775	3.55824	51.0194	5.00168			2	14.3886	2.04755	74.7601	5.33684
322.199	6.48659	4.33712	2.48354	2.6458			1.2	35.3273	3.18899	81.383	7.64239				15.9986	1.16972	76.1269	7.09249
322.306	6.42359	4.36957	2.4129	2.64198			1.5	34.3628	4.49815	91.0932	6.31084			3	15.5594	2.17697	91.1383	5.64118
322.412	7.84576	5.41376	3.34065	3.1803			2	36.1978	5.72899	96.6991	7.29551				18.2395	2.04917	90.2475	6.36629
322.519	7.12036	4.69791	2.92641	2.84623			3	34.1502	4.33031	100	5.23666			4	17.08	1.40258	99.0431	5.27185
322.626	6.65458	4.19586	2.51981	2.53889											18.7848	2.01939	100	6.77245
322.733	5.37558	3.0734	1.65124	1.92994
322.84	3.74535	1.53288	0.43524	0.98501
322.947	4.61773	2.37282	1.06137	1.62642
323.054	7.28644	4.74372	2.92832	2.94932
323.161	7.21199	4.738	2.86723	3.13449
323.268	6.86647	4.36194	2.48354	2.9035
323.375	7.30553	5.03961	2.88823	3.23948
323.482	6.72712	4.49556	2.38045	2.92641
323.589	7.79422	5.45576	3.07149	3.53345
323.695	8.03092	5.57411	3.07722	3.29484
323.802	7.76749	5.30877	2.80806	3.1173
323.909	8.75441	6.07998	3.20893	3.40365
324.016	7.92402	5.2286	2.7527	2.95123
324.123	8.57116	5.6562	3.06385	3.18794
324.23	7.07073	4.19777	2.08075	2.59235
324.337	6.44841	3.56018	1.72378	2.23537
324.444	4.03742	1.58061	0.19073	1.14918
324.551	3.84652	1.25227	-0.14854	0.81894
324.658	5.79937	3.01613	1.24654	1.87458
324.765	5.58366	2.65725	1.11673	1.57106
324.872	5.95018	2.92068	1.16636	1.50616
324.979	7.06691	3.95533	1.69323	1.75623
325.087	7.13945	4.21113	1.81922	1.93185
325.194	8.01756	5.19423	2.33464	2.53508
325.301	8.23136	5.44622	2.42436	2.72597
325.408	7.59569	5.00334	2.1132	2.53699
325.515	7.26544	4.62346	2.03875	2.61907
325.622	7.80376	4.70173	2.37663	2.8176
325.729	7.97557	4.88308	2.75461	3.20702
325.836	7.1719	3.87134	2.08266	2.59235
325.943	7.81331	4.18822	2.40145	2.6458
326.05	9.77952	6.09907	3.86561	3.76635
326.157	9.82915	6.05708	3.68999	3.64036
326.265	9.77952	6.11244	3.47046	3.50291
326.372	10.2739	6.72139	3.79689	3.89043
326.479	10.6042	7.15854	4.07941	4.23976
326.586	9.70507	6.18689	3.47237	3.77016
326.693	7.39906	3.96869	1.74668	2.37091
326.8	6.84547	3.585	1.40689	2.19147
326.907	5.62566	2.19528	0.30543	1.43553
327.015	6.07808	2.4129	0.65859	1.55388
327.122	6.36633	2.61525	0.77121	1.65696
327.229	5.11024	1.26563	-0.15487	0.82657
327.336	4.32567	0.60514	-0.61277	0.58795
327.443	4.71891	1.12055	-0.21762	0.9812
327.551	4.2684	0.77885	-0.56123	0.79794
327.658	4.23404	0.57841	-0.72731	0.69295
327.765	3.7568	0.36652	-0.97165	0.54405
327.872	5.32786	2.02157	0.16613	1.47561
327.979	7.75604	4.27603	1.78677	2.56371
328.087	9.26601	5.84709	2.86914	3.36738
328.194	9.60389	6.14107	2.90923	3.501
328.301	9.85587	6.1907	3.03522	3.32347
328.408	10.0754	6.13344	3.04858	3.25857
328.516	10.2243	6.14107	3.04476	3.28529
328.623	8.97585	4.72654	2.02921	2.57516
328.73	9.70507	5.08161	2.28501	2.9455
328.838	8.84032	4.25694	1.6856	2.43963
328.945	10.5946	5.85091	2.90923	3.2013
329.052	11.8049	6.98101	3.67472	3.65372
329.159	11.6407	6.89129	3.30629	3.36738
329.267	11.1177	6.40069	3.12112	3.17648
329.374	11.9824	7.26926	4.06605	3.85416
329.481	12.0531	7.41815	4.32757	4.23213
329.589	10.9153	6.36633	3.59645	3.83316
329.696	8.67424	4.30658	1.91467	2.70879
329.803	8.49862	4.05841	1.70469	2.70497
329.911	8.69142	4.08514	1.7085	2.8386
330.018	9.68025	4.9728	2.18383	3.0734
330.126	8.83459	4.0775	1.20263	2.19528
330.233	9.62298	4.66737	1.54815	2.38809
330.34	11.425	6.33769	3.01422	3.50673
330.448	12.1122	7.05355	3.59836	3.94006
330.555	12.347	7.19672	3.60409	4.01069
330.663	12.7193	7.50978	3.88852	4.08323
330.77	12.0321	6.86647	3.17075	3.62127
330.877	11.6426	6.46941	2.83478	3.42274
330.985	11.4212	6.22506	2.46445	3.28911
331.092	11.9233	6.71566	2.84433	3.46091
331.2	11.9347	6.75384	2.85578	3.54682
331.307	12.1428	6.83211	2.95886	3.7778
331.415	13.4504	7.79422	3.55636	4.4173
331.522	13.6661	7.83239	3.3731	4.37339
331.63	14.7409	8.65897	4.02405	5.05488
331.737	14.7027	8.26572	3.93242	4.83535
331.844	14.3858	7.80567	3.39983	4.3753
331.952	13.4199	6.79011	2.56371	3.72435
332.059	11.6713	5.00716	1.24081	2.61907
332.167	12.9064	5.9559	2.04639	3.10967
332.274	13.3683	6.53431	2.34991	3.39983
332.382	13.1698	6.4026	2.18192	3.3731
332.49	14.0575	7.4716	2.69543	3.96488
332.597	11.6866	5.24578	0.59177	2.51599
332.705	12.9006	6.1258	1.46989	3.12685
332.812	14.7027	7.43152	2.59425	3.97824
332.92	16.0027	8.42799	3.29675	4.41157
333.027	15.3021	7.38952	2.411	3.8637
333.135	14.8955	6.51713	1.88985	3.41319
333.242	16.2356	7.3208	2.44917	3.84843
333.35	18.3144	9.01976	3.73008	4.87353
333.458	18.6637	9.09802	3.83316	5.01861
333.565	18.9902	9.33473	3.73962	4.8449
333.673	17.5661	7.71213	2.50644	4.08132
333.78	18.0033	8.17219	2.88441	4.37148
333.888	20.5803	9.95705	3.66708	4.90217
333.996	21.4432	10.2339	3.81216	5.22478
334.103	21.6665	9.65734	3.23375	5.17133
334.211	21.6971	9.77761	3.26429	5.36413
334.318	20.3971	8.38981	2.11129	4.63301
334.426	22.8749	10.3541	3.55636	5.7631
334.534	24.5414	11.4594	4.4173	6.48659
334.641	27.5155	13.8532	6.34151	7.99847
334.749	29.1782	14.8058	6.96383	8.7506
334.857	28.3421	13.2271	5.21714	7.61478
334.964	32.5456	15.5961	6.48659	8.67615
335.072	35.5235	16.8426	7.15472	9.75852
335.18	37.8066	17.1805	6.82256	9.93987
335.288	39.8282	17.7704	6.62976	10.1957
335.395	40.8915	16.6708	5.19423	9.70889
335.503	44.3028	17.9173	5.32404	10.272
335.611	48.9606	19.8206	6.25561	11.5071
335.718	53.1755	21.1492	6.54004	12.4902
335.826	58.1006	22.5809	6.79775	13.4962
335.934	61.0862	21.9815	5.27823	13.2233
336.042	67.0574	23.7167	5.65429	14.1949
336.149	73.9124	26.0819	6.14107	15.4796
336.257	83.0505	29.7986	7.63959	17.6768
336.365	93.397	34.737	9.85015	20.5861
336.473	102.505	38.0357	10.5488	22.3728
336.58	112.219	42.1896	11.6274	24.4268
336.688	123.764	47.2043	13.4428	27.3953
336.796	136.325	52.1676	14.55	29.8788
336.904	149.823	57.4439	15.9817	32.4807
337.012	160.958	60.9831	15.5579	33.8188
337.119	171.671	65.053	16.2928	36.0141
337.227	180.849	69.7871	16.9533	38.4824
337.335	188.13	74.6263	17.4592	40.5765
337.443	192.101	81.468	19.0494	43.7606
337.551	193.023	87.2903	19.7366	46.4389
337.659	192.259	93.6909	20.6872	49.8196
337.766	191.112	100.882	22.1762	53.544
337.874	190.894	109.037	23.7014	57.3657
337.982	190.894	117.933	25.8834	61.6436
338.09	190.894	126.634	27.9527	65.8834
338.198	190.894	134.569	29.8921	70.1231
338.306	190.894	144.068	31.4766	73.9124
338.414	190.894	154.477	33.1946	77.8715
338.522	190.894	165.883	36.0027	82.936
338.63	190.894	174.953	38.5358	87.7732
338.737	190.894	182.291	40.4066	92.9503
338.845	190.894	187.871	43.669	98.9615
338.953	190.894	191.247	45.8681	104.496
339.061	190.894	192.857	48.7067	110.597
339.169	190.894	192.402	51.8297	117.251
339.277	190.894	190.992	55.2391	124.24
339.385	190.894	190.894	58.0223	130.635
339.493	190.894	190.894	61.1301	137.444
339.601	190.894	190.894	63.564	143.717
339.709	190.894	190.894	66.9276	150.486
339.817	190.894	190.894	69.3996	157.56
339.925	190.894	190.894	72.5819	165.292
340.033	190.894	190.894	74.5404	171.988
340.141	190.894	190.894	76.9285	178.585
340.249	190.894	190.894	81.51	184.444
340.357	190.894	190.894	86.0819	188.674
340.465	190.894	190.894	88.9052	190.738
340.573	190.894	190.894	94.7351	191.95
340.681	190.894	190.894	98.6103	191.658
340.789	190.894	190.894	102.768	191.307
340.897	190.894	190.894	107.548	190.894
341.005	190.894	190.894	111.484	190.894
341.113	190.894	190.894	113.33	190.894
341.221	190.894	190.894	115.779	190.894
341.329	190.894	190.894	120.489	190.894
341.438	190.894	190.894	123.757	190.894
341.546	190.894	190.894	125.614	190.894
341.654	190.894	190.894	129.075	190.894
341.762	190.894	190.894	131.362	190.894
341.87	190.894	190.894	134.351	190.894
341.978	190.894	190.894	137.801	190.894
342.086	190.894	190.894	139.937	190.894
342.194	190.894	190.894	141.006	190.894
342.302	190.894	190.894	144.583	190.894
342.411	190.894	190.894	148.669	190.894
342.519	190.894	190.894	150.098	190.894
342.627	190.894	190.894	151.572	190.894
342.735	190.894	190.894	153.256	190.894
342.843	190.894	190.894	157.276	190.894
342.951	190.894	190.894	159.393	190.894
343.06	190.894	190.894	161.884	190.894
343.168	190.894	190.894	164.814	190.894
343.276	190.894	190.894	166.084	190.894
343.384	190.894	190.894	168.054	190.894
343.492	190.894	190.894	168.235	190.894
343.601	190.894	190.894	167.468	190.894
343.709	190.894	190.894	167.804	190.894
343.817	190.894	190.894	167.491	190.894
343.925	190.894	190.894	168.485	190.894
344.033	190.894	190.894	167.977	190.894
344.142	190.894	190.894	169.487	190.894
344.25	190.894	190.894	169.766	190.894
344.358	190.894	190.894	168.978	190.894
344.466	190.894	190.894	168.432	190.894
344.575	190.894	190.894	167.462	190.894
344.683	190.894	190.894	166.107	190.894
344.791	190.894	190.894	164.933	190.894
344.9	190.894	190.894	164.847	190.894
345.008	190.894	190.894	164.925	190.894
345.116	190.894	190.894	164.536	190.894
345.225	190.894	190.894	164.301	190.894
345.333	190.894	190.894	163.232	190.894
345.441	190.894	190.894	161.815	190.894
345.55	190.894	190.894	159.172	190.894
345.658	190.894	190.894	157.486	190.894
345.766	190.894	190.894	155.97	190.894
345.875	190.894	190.894	154.346	190.894
345.983	190.894	190.894	154.002	190.894
346.091	190.894	190.894	152.519	190.894
346.2	190.894	190.894	151.349	190.894
346.308	190.894	190.894	149.902	190.894
346.416	190.894	190.894	147.796	190.894
346.525	190.894	190.894	144.503	190.894
346.633	190.894	190.894	142.831	190.894
346.742	190.894	190.894	142.526	190.894
346.85	190.894	190.894	141.573	190.894
346.958	190.894	190.894	140.723	190.894
347.067	190.894	190.894	140.09	190.894
347.175	190.894	190.894	138.141	190.894
347.284	190.894	190.894	136.411	190.894
347.392	190.894	190.894	133.532	190.894
347.501	190.894	190.894	131.137	190.894
347.609	190.894	190.894	128.077	190.894
347.718	190.894	190.894	126.132	190.894
347.826	190.894	190.894	124.421	190.894
347.934	190.894	190.894	122.585	190.894
348.043	190.894	190.894	122.926	190.894
348.151	190.894	190.894	121.693	190.894
348.26	190.894	190.894	120.5	190.894
348.368	190.894	190.894	120.309	190.894
348.477	190.894	190.894	119.206	190.894
348.585	190.894	190.894	116.354	190.894
348.694	190.894	190.894	114.525	190.894
348.803	190.894	190.894	113.445	190.894
348.911	190.894	190.894	112.244	190.894
349.02	190.894	190.894	111.44	190.894
349.128	190.894	190.894	110.436	190.894
349.237	190.894	190.894	108.798	190.894
349.345	190.894	190.894	107.79	190.894
349.454	190.894	190.894	106.79	190.894
349.562	190.894	190.894	104.996	190.894
349.671	190.894	190.894	102.972	190.976
349.78	190.894	190.894	103.096	191.326
349.888	190.894	190.894	103.043	191.167
349.997	190.894	190.894	100.989	190.486
350.105	190.894	190.894	100.193	190.444
350.214	190.894	190.894	97.9708	188.934
350.323	190.894	190.894	96.2184	187.43
350.431	190.894	190.894	93.4943	184.755
350.54	190.894	190.894	91.5243	182.211
350.649	190.894	190.894	90.8714	179.54
350.757	190.894	190.894	89.8578	176.383
350.866	190.894	190.894	89.1973	173.945
350.974	190.894	190.894	88.4814	171.049
351.083	190.894	190.894	85.9903	167.554
351.192	190.894	190.894	84.9785	165.12
351.301	190.894	190.894	83.5774	161.936
351.409	190.894	190.894	83.7759	160.281
351.518	190.894	190.894	81.7906	157.211
351.627	190.894	190.894	81.1225	154.88
351.735	190.894	190.894	81.3363	152.868
351.844	190.894	190.894	80.5097	150.705
351.953	190.894	190.894	79.7957	148.794
352.061	190.894	190.894	78.7764	146.244
352.17	190.894	190.894	76.9648	143.213
352.279	190.894	190.894	74.884	140.023
352.388	190.894	190.894	73.5306	137.734
352.496	190.894	190.894	72.6487	135.375
352.605	190.894	190.894	71.362	132.807
352.714	190.894	190.894	70.6672	130.591
352.823	190.894	190.894	70.1747	128.409
352.931	190.894	190.894	68.722	125.933
353.04	190.894	190.894	66.4751	122.686
353.149	190.894	190.894	66.6794	120.714
353.258	190.894	190.894	65.3508	118.175
353.367	190.894	190.894	63.5774	115.073
353.475	190.894	190.894	62.0388	112.49
353.584	190.894	190.894	61.2656	110.665
353.693	190.894	190.894	61.8918	109.928
353.802	190.894	190.894	59.9905	107.38
353.911	190.894	190.894	59.5705	105.524
354.02	190.894	190.894	58.5416	103.346
354.128	190.894	190.894	56.6441	100.764
354.237	190.894	190.894	58.3678	100.594
354.346	190.894	190.894	58.198	98.9253
354.455	190.894	190.894	58.0376	97.2435
354.564	190.894	190.894	57.2664	95.9263
354.673	190.894	190.894	56.7052	94.8611
354.782	190.894	190.894	55.2028	92.9464
354.89	190.894	190.894	52.9522	90.4152
354.999	190.894	190.894	52.5723	89.4321
355.108	190.894	190.894	50.8123	87.0345
355.217	190.894	190.894	48.1989	84.1481
355.326	190.894	190.894	48.5196	83.4056
355.435	190.894	190.894	47.1452	81.2026
355.544	190.894	190.894	46.6718	79.727
355.653	190.894	190.904	46.3129	78.4824
355.762	190.894	191.658	46.2403	77.5336
355.871	190.894	191.517	45.4844	76.3253
355.98	190.894	190.608	45.1503	75.2525
356.089	190.894	189.297	44.9995	74.1987
356.198	190.894	187.411	44.066	72.202
356.307	190.894	184.904	42.3232	70.1136
356.416	190.894	182.201	41.4088	68.8766
356.525	190.894	180.185	40.9029	67.5919
356.634	190.894	177.413	40.9316	66.9142
356.743	190.894	177.419	42.8233	67.8725
356.852	190.894	177.574	44.6483	68.8346
356.961	190.894	174.953	44.8144	68.407
357.07	190.894	172.525	45.074	67.9641
357.179	190.894	168.873	44.3486	66.6336
357.288	190.894	164.77	42.7451	64.717
357.397	190.894	160.619	40.9125	62.516
357.506	190.894	155.797	38.5187	59.9523
357.615	190.894	152.687	37.7054	58.9367
357.724	190.894	149.984	36.5066	57.6787
357.833	190.894	148.938	36.9743	57.4859
357.942	190.894	146.92	36.1363	56.5009
358.051	190.894	145.24	36.247	56.3711
358.16	190.894	144.562	36.961	56.4246
358.269	190.894	142.461	36.4188	55.4758
358.378	190.894	140.187	35.7908	54.6244
358.487	190.894	138.041	35.3555	53.5325
358.597	190.894	134.105	33.5516	51.6026
358.706	190.894	131.217	32.5017	50.2758
358.815	190.894	129.659	32.118	49.518
358.924	190.894	126.748	31.068	48.3612
359.033	190.894	124.412	30.1766	47.5002
359.142	190.894	124.047	30.86	47.6167
359.251	190.894	122.317	30.7397	46.8932
359.361	190.894	120.87	30.5755	46.3282
359.47	190.894	119.513	30.8332	46.3129
359.579	190.894	117.915	30.5908	45.3317
359.688	190.894	114.304	28.8537	43.5583
359.797	190.894	112.725	28.4624	42.621
359.906	190.894	112.047	28.806	42.7202
360.016	190.894	109.638	27.8515	41.6169
360.125	190.894	106.857	26.7023	40.4849
360.234	190.894	106.653	27.359	40.6586
360.343	190.894	104.547	26.6049	39.8511
360.452	190.894	103.209	26.6069	39.6545
360.562	190.894	102.989	27.7064	40.5402
360.671	190.894	101.142	27.2101	39.7289
360.78	190.894	99.0894	26.1926	38.8508
360.889	190.894	98.009	26.7557	38.6065
360.999	190.894	95.3746	26.2632	37.8314
361.108	190.894	93.0037	25.5913	36.6555
361.217	190.894	89.9227	23.9954	34.8649
361.326	190.894	89.5352	24.2779	34.4774
361.436	190.894	88.7964	24.213	34.1109
361.545	190.894	88.743	24.8392	34.2522
361.654	190.894	89.7643	25.8891	34.8229
361.763	190.894	88.3287	24.7113	33.6699
361.873	190.894	88.3764	24.7533	33.542
361.982	190.894	85.8719	24.2092	32.7613
362.091	190.894	82.6114	22.8749	31.6045
362.201	190.894	80.1336	21.8631	30.4896
362.31	190.894	76.9533	20.357	28.9243
362.419	190.894	74.55	19.2593	27.8477
362.529	190.894	73.5649	19.3643	27.7751
362.638	190.894	72.2783	19.3204	27.4525
362.747	190.894	72.6487	20.3322	28.0042
362.857	190.894	73.4638	21.5138	28.7315
362.966	190.894	73.7845	22.4587	29.1534
363.075	190.894	73.6203	22.9474	29.2565
363.185	190.894	72.7937	23.0028	29.1591
363.294	190.894	71.9271	23.0352	28.9816
363.404	190.894	68.4356	20.6624	26.9963
363.513	190.894	64.9766	18.4347	24.9594
363.622	190.894	64.2779	18.5721	25.0816
363.732	190.894	63.1039	18.5358	24.7533
363.841	190.894	62.5064	18.7687	24.6044
363.951	190.894	62.7852	19.7041	25.0587
364.06	190.894	61.0556	18.9825	24.1424
364.169	190.894	61.2313	19.6048	24.4402
364.279	190.894	59.2307	18.7706	23.6022
364.388	190.894	56.8598	17.6062	22.5045
364.498	190.894	53.5669	15.388	20.7101
364.607	190.894	52.5017	15.1723	20.1909
364.717	190.894	52.0874	15.2773	20.1432
364.826	190.894	51.2093	15.0845	19.5285
364.936	190.894	50.6309	14.9108	19.1333
365.045	190.894	49.8654	14.7523	18.8527
365.155	190.894	48.722	14.214	18.1693
365.264	190.894	48.0367	14.1147	18.0777
365.373	190.894	45.032	12.3948	16.8846
365.483	190.894	46.7806	14.0689	18.219
365.593	190.894	47.5308	15.2773	19.1162
365.702	190.894	47.9087	15.9339	19.748
365.812	190.894	46.519	15.1761	19.2441
365.921	190.894	47.3074	16.2012	19.6793
366.031	190.894	47.9908	17.0984	19.9523
366.14	190.894	46.8627	16.4093	18.9272
366.25	190.894	46.5458	16.3749	18.7802
366.359	190.894	43.5964	14.2961	16.9686
366.469	190.894	40.1794	12.1218	15.2773
366.578	190.894	41.4928	13.2652	15.9817
366.688	190.894	39.7404	12.2058	15.2066
366.798	190.894	39.0169	12.0989	15.2009
366.907	190.894	37.7093	11.4346	14.6798
367.017	190.894	37.5585	11.6083	14.571
367.126	190.894	37.9746	12.41	14.8516
367.236	190.894	36.7682	11.7553	14.0861
367.345	190.894	36.478	11.8679	14.0556
367.455	190.894	35.1074	10.9459	13.1984
367.565	190.894	33.0934	9.70125	12.3852
367.674	190.894	33.5821	10.02	12.6582
367.784	190.894	33.5707	10.0429	12.6296
367.894	190.894	33.7864	10.797	13.0744
368.003	190.894	34.3762	11.6006	13.6814
368.113	190.894	33.9926	11.8622	13.8074
368.223	190.894	33.334	11.9958	13.6318
368.332	190.894	31.4804	11.0451	12.7613
368.442	190.894	31.7362	11.6942	13.082
368.552	190.894	30.7474	11.1349	12.7269
368.661	190.894	30.0754	10.713	12.3757
368.771	190.894	29.9666	10.2396	11.8565
368.881	190.894	30.8848	10.881	12.3776
368.99	190.894	30.7684	10.8065	12.3719
369.1	190.894	30.5698	10.8065	12.2077
369.21	190.894	29.6783	10.4133	11.7152
369.319	190.894	28.0939	9.35	11.0318
369.429	190.894	28.1722	9.81006	11.3811
369.539	190.894	28.1264	10.2128	11.6083
369.649	190.894	27.798	10.1384	11.4785
369.758	190.894	29.1057	11.2475	12.4692
369.868	190.894	28.7372	10.9344	12.0951
369.978	190.894	29.0961	11.4307	12.4406
370.088	190.894	27.9336	10.524	11.5128
370.197	190.894	26.5763	9.76043	10.86
370.307	190.894	26.6641	10.0525	10.9325
370.417	190.894	26.0189	9.57144	10.7168
370.527	190.894	25.6047	9.47981	10.4095
370.637	190.894	24.864	9.03885	10.1365
370.746	190.894	24.6101	8.76205	10.1938
370.856	190.894	23.1841	7.73695	9.60389
370.966	190.894	22.243	7.3647	8.9644
371.076	190.894	21.8536	7.22344	8.92813
371.186	190.894	22.8462	7.96411	9.36909
371.295	190.894	23.2796	8.6437	9.88642
371.405	190.894	25.429	10.4114	10.923
371.515	190.894	25.8681	10.8848	11.1959
371.625	190.894	26.5534	11.5968	11.6846
371.735	190.894	25.7879	11.0623	11.3009
371.845	190.894	23.4437	9.2202	9.99332
371.955	190.894	21.2962	7.8553	8.83459
372.064	190.894	21.6379	8.41653	9.02739
372.174	190.894	23.2204	9.41873	9.9246
372.284	190.894	23.4705	9.41109	9.91314
372.394	190.894	24.7208	10.5087	10.8943
372.504	190.894	25.45	11.049	11.1845
372.614	190.894	24.6387	10.4476	10.8352
372.724	190.894	24.1844	9.97041	10.6615
372.834	190.894	21.8727	8.21418	9.38437
372.944	190.894	19.3319	6.5324	8.13973
373.054	190.894	18.4137	5.933	7.6625
373.163	190.894	17.4649	5.24005	6.89129
373.273	190.894	17.8811	5.4653	7.05355
373.383	190.894	17.6787	5.44622	6.97528
373.493	190.894	18.9405	6.73284	7.77322
373.603	190.894	17.5604	5.97499	6.93328
373.713	190.894	18.5587	6.96192	7.76558
373.823	190.894	19.2593	7.63196	8.32681
373.933	190.894	19.7633	8.20273	8.84604
374.043	190.894	19.1391	7.61668	8.34399
374.153	190.894	21.8517	9.60389	9.9036
374.263	190.894	23.1879	10.4076	10.6824
374.373	190.894	24.5185	11.1559	11.3067
374.483	190.894	25.2782	11.9691	11.6808
374.593	190.894	24.7876	11.7591	11.4021
374.703	190.894	21.8689	9.78715	9.77761
374.813	190.894	21.9395	9.95132	9.80433
374.923	190.894	19.2498	7.9393	8.1321
375.033	190.894	17.3256	6.46368	6.94092
375.143	190.894	16.7071	5.92345	6.51331
375.253	190.894	18.616	7.48306	7.8114
375.363	190.894	19.1543	7.80567	8.29436
375.473	190.894	20.8991	9.21256	9.41491
375.584	190.894	22.6382	10.9211	10.6099
375.694	190.894	21.51	10.1403	9.94369
375.804	190.894	20.5708	9.27365	9.21638
375.914	190.894	20.9297	9.53899	9.41109
376.024	190.894	19.2441	8.24091	8.4948
376.134	190.894	17.6024	6.95237	7.62623
376.244	190.894	17.3046	6.74621	7.54796
376.354	190.894	17.1118	6.64503	7.64914
376.464	190.894	17.4477	7.002	7.95648
376.574	190.894	18.1197	7.45061	8.24664
376.685	190.894	16.3215	6.18879	7.03064
376.795	190.894	16.7758	6.61449	7.26353
376.905	190.894	18.5931	7.87057	8.16646
377.015	190.894	18.1541	7.64723	7.8973
377.125	190.894	18.5626	8.04047	8.21037
377.235	202.459	17.6444	7.27307	7.7045
377.345	188.002	18.6599	8.07674	8.36308
377.456	188.166	18.4805	7.86866	8.32872
377.566	177.662	18.3869	7.78085	8.05956
377.676	158.759	17.4496	7.09936	7.44488
377.786	135.178	16.8025	6.74048	7.02491
377.896	109.27	18.4308	8.12828	8.11301
378.006	84.276	17.9975	7.83239	7.96602
378.117	64.759	17.3867	7.49642	7.76558
378.227	53.5592	18.5454	8.58261	8.6876
378.337	53.1373	18.4175	8.17028	8.48334
378.447	37.736	18.5148	7.93357	8.47571
378.558	50.2777	18.9043	8.33636	8.9434
378.668	51.1368	19.5705	9.10375	9.3271
378.778	51.3086	19.496	9.18774	9.43782
378.888	50.6767	18.7592	8.68569	8.83459
378.998	49.3805	17.6272	7.91066	8.33254
379.109	48.4681	17.1461	7.33416	8.09392
379.219	47.8935	16.6613	6.89319	7.68922
379.329	47.1662	16.0752	6.41596	7.086
379.44	46.9543	16.1974	6.32624	6.98673
379.55	46.4904	15.6342	5.95972	6.73857
379.66	47.7408	16.4666	6.98291	7.6415
379.77	46.7347	15.3307	6.0838	6.97719
379.881	47.1204	15.4624	6.29951	7.37425
379.991	45.6638	13.962	5.26296	6.48659
380.101	44.8411	13.4103	4.78572	6.2327
380.212	47.254	15.9759	6.46177	7.53651
380.322	49.0637	17.4649	7.68732	8.3039
380.432	50.1479	18.4538	8.55016	8.74869
380.543	52.2211	20.546	10.0773	9.69552
380.653	52.3948	20.6223	10.1537	9.5619
380.763	52.4654	20.7502	10.2281	9.66689
380.874	50.8352	19.4579	9.12857	9.0503
380.984	48.26	16.961	7.27117	7.63196
381.094	45.6104	14.5423	5.39277	6.01317
381.205	45.7192	14.7924	5.4863	6.33769
381.315	46.3759	15.6094	6.05135	6.96764
381.426	47.2234	16.1592	6.73666	7.55942
381.536	47.6243	16.4856	7.01155	7.68159
381.646	47.4334	16.4417	6.7882	7.46206
381.757	47.8152	16.7395	7.13181	7.65105
381.867	48.7506	17.3504	7.88203	8.16646
381.978	49.1744	17.295	8.00611	8.29245
382.088	48.7181	16.4226	7.51933	7.73886
382.198	49.4359	16.9571	8.07101	8.03474
382.309	49.7623	17.3122	8.21227	8.30963
382.419	48.1359	15.8385	7.00964	7.45633
382.53	48.8575	16.3215	7.37807	7.81521
382.64	47.611	15.1799	6.25752	6.94665
382.751	47.0745	14.9757	5.81846	6.66985
382.861	47.5785	15.5369	6.14107	6.94474
382.971	48.2505	16.0657	6.60685	7.35898
383.082	49.7242	17.2759	7.66441	7.97175
383.192	49.2698	16.7472	7.57851	7.71786
383.303	48.5387	16.3024	7.34561	7.30934
383.413	47.6262	15.5063	6.8722	6.97146
383.524	46.4789	14.4736	6.24797	6.59731
383.634	46.1964	14.2293	6.28042	6.71375
383.745	45.8643	13.7501	5.99981	6.49232
383.855	43.3597	11.467	4.27031	5.31641
383.966	46.3892	14.2102	6.32624	6.97337
384.076	48.3478	16.1649	7.47542	7.82667
384.187	49.6554	17.2358	8.0901	7.98129
384.298	50.9573	18.343	8.76205	8.49671
384.408	51.9863	19.5247	9.52754	9.0293
384.519	52.7899	20.3455	9.99523	9.4779
384.629	51.8755	19.6239	9.34619	9.0083
384.74	51.0509	18.8222	9.01212	8.82314
384.85	48.6036	16.2356	7.18908	7.58996
384.961	44.0775	11.9843	4.0336	5.29732
385.071	46.8035	14.55	5.95209	6.5744
385.182	46.8188	14.3648	5.94636	6.60876
385.293	46.54	13.9506	5.68292	6.56867
385.403	47.4029	14.6072	6.30142	7.13563
385.514	46.666	13.9658	5.94063	6.69466
385.624	46.2403	13.5211	5.61038	6.52859
385.735	45.1809	12.1638	4.60055	5.67529
385.846	44.3448	11.3391	3.81216	5.22096
385.956	42.1896	9.22401	2.07884	3.97442
386.067	42.9818	9.9475	2.60189	4.30085
386.178	43.6823	11.0318	3.36547	4.78381
386.288	44.1997	11.4422	3.98587	5.02243
386.399	45.8433	13.0915	5.19042	5.77646
386.509	46.4809	13.7692	5.77074	6.15062
386.62	47.0669	14.4469	6.28424	6.58204
386.731	47.9278	14.9795	6.65649	6.96764
386.841	48.1932	14.8668	6.22506	6.6603
386.952	48.0901	14.9108	6.23843	6.88938
387.063	46.8436	13.3951	5.22478	6.34151
387.174	49.6822	15.8843	7.20435	7.93166
387.284	50.2873	16.6078	7.80376	8.3459
387.395	49.9914	16.2547	7.85339	8.10156
387.506	51.028	17.3657	8.82123	8.6437
387.616	50.2052	16.8102	8.30963	8.34208
387.727	49.4855	16.142	7.70068	7.82285
387.838	49.0179	15.3956	7.14708	7.38379
387.948	47.0306	13.4275	5.5913	6.13344
388.059	44.6979	11.0051	3.98396	4.88308
388.17	44.108	9.72225	2.92641	4.18249
388.281	46.5057	11.9194	4.5032	5.4004
388.391	47.6701	12.7785	5.17133	5.96736
388.502	46.5782	11.7648	4.46311	5.40804
388.613	46.1353	11.7572	4.21495	4.97852
388.724	45.7173	11.3945	3.87516	4.72082
388.834	45.9406	11.4651	4.18249	4.83535
388.945	45.9788	11.5491	4.35048	5.08543
389.056	45.0129	10.7989	3.89997	4.5261
389.167	44.1195	9.96278	3.13258	4.06987
389.278	48.6055	14.2159	6.32815	6.64503
389.388	50.4858	16.352	7.96029	8.00993
389.499	52.683	18.2151	9.40536	9.03312
389.61	53.0782	18.6561	9.69743	9.26219
389.721	53.9238	19.5972	10.3808	9.61344
389.832	54.0136	19.3891	10.1689	9.55044
389.943	53.7005	18.8737	9.93223	9.23356
390.053	53.437	18.5053	9.67453	9.06175
390.164	53.7902	18.7706	9.78524	9.31564
390.275	52.9274	17.9994	8.89568	8.80596
390.386	55.8251	20.7903	10.9802	10.3636
390.497	54.9508	19.8358	10.3636	9.87687
390.608	55.4434	20.3913	10.7951	10.1651
390.719	54.0708	19.246	10.0296	9.56762
390.829	53.6909	18.8184	9.68025	9.23165
390.94	53.1736	18.2724	9.18965	8.92049
391.051	51.4365	16.5238	8.11301	7.95457
391.162	51.5434	16.1172	7.89157	7.83621
391.273	51.7133	15.932	7.5766	7.90875
391.384	50.5832	14.5595	6.49995	7.002
391.495	50.6328	14.3304	6.28997	6.74239
391.606	48.8289	12.6067	5.13697	5.66193
391.717	48.1111	12.2898	4.82581	5.30495
391.828	47.8133	12.1409	4.92698	5.38895
391.939	49.3672	13.8379	6.36251	6.45223
392.049	49.476	14.1319	6.51522	6.49995
392.16	49.2794	13.9849	6.56677	6.45223
392.271	50.5507	14.7943	7.30553	7.12418
392.382	51.2799	15.3708	7.74267	7.62814
392.493	51.2074	15.0158	7.40479	7.35707
392.604	50.8523	14.6206	6.73093	6.79966
392.715	49.4665	13.1469	5.55312	5.87382
392.826	49.9781	13.3683	5.64284	5.90818
392.937	50.1098	13.2805	5.73256	6.05326
393.048	50.3484	13.4867	5.94636	6.12198
393.159	51.2761	13.9467	6.13916	6.46368
393.27	51.4479	14.0613	6.42169	6.87792
393.381	53.7291	15.9511	7.92021	8.05383
393.492	55.4777	17.8162	9.22783	8.97585
393.603	56.5009	19.0398	10.02	9.60389
393.714	56.1516	19.0684	9.93796	9.35573
393.825	54.5614	17.379	8.76205	8.18555
393.936	54.3419	17.2358	8.6876	7.8114
394.047	51.7037	14.8917	7.16999	6.64885
394.158	52.3241	15.2715	7.38188	6.92374
394.269	53.752	16.1	8.03283	7.50024
394.381	52.7842	14.8668	7.09554	6.85502
394.492	53.6012	15.22	7.17572	7.065
394.603	54.8688	16.3367	7.95266	7.70259
394.714	57.0201	18.3621	9.54663	9.01021
394.825	57.1671	18.469	9.66689	8.93958
394.936	56.9762	18.2285	9.55999	8.78878
395.047	57.3294	18.8775	10.0162	9.36528
395.158	56.1592	17.7112	9.30801	9.04266
395.269	56.9781	18.0911	9.35	9.14193
395.38	56.1401	17.1385	8.63606	8.62842
395.491	53.6948	14.674	6.69085	7.17572
395.603	51.3983	12.1542	4.63491	5.51876
395.714	50.8543	11.6636	4.22258	4.8659
395.825	51.5529	12.2401	4.82199	5.11215
395.936	50.0716	10.8428	3.75871	4.3123
396.047	51.5262	12.3719	4.93844	4.9728
396.158	53.1316	13.9639	6.09907	5.77837
396.269	54.5633	15.0864	7.04782	6.76339
396.381	56.0618	16.4436	7.8343	7.53078
396.492	58.6065	19.1219	9.67071	9.2641
396.603	59.4884	19.9943	10.2491	9.6478
396.714	60.5918	20.8209	10.9363	10.1823
396.825	59.5342	20.0382	10.4553	9.74706
396.937	57.5432	18.1922	9.25456	8.90522
397.048	55.1284	15.9798	7.51933	7.5346
397.159	55.8691	16.5219	8.12446	7.79994
397.27	54.3476	14.8879	6.87411	6.82256
397.381	54.193	14.5309	6.63167	6.62022
397.493	54.1777	14.3152	6.51331	6.30906
397.604	54.7504	14.6034	6.89129	6.47132
397.715	56.0485	15.808	7.9393	7.107
397.826	56.0943	15.6934	7.98702	7.12609
397.938	55.5579	15.241	7.65105	6.78248
398.049	55.4338	15.3002	7.70068	6.88365
398.16	54.7943	14.5786	7.04591	6.42359
398.271	56.4818	16.0351	8.18173	7.43533
398.383	56.6097	16.1058	8.07865	7.27117
398.494	57.5623	16.6383	8.66851	7.72549
398.605	57.5585	16.4742	8.64179	7.7904
398.716	57.694	16.2795	8.41462	7.56514
398.828	58.0052	16.6746	8.55398	7.75604
398.939	59.2078	17.9803	9.43973	8.62652
399.05	60.189	19.2364	10.2377	9.25456
399.162	60.1451	19.2727	10.3388	9.29465
399.273	59.5323	18.5377	9.7547	8.78878
399.384	60.2348	19.1811	10.3503	9.14957
399.495	58.3583	17.1022	8.93958	7.91257
399.607	57.1499	15.2677	7.6205	6.92946
399.718	55.9225	13.8188	6.33769	5.87955
399.829	54.3762	12.0302	4.86971	4.80481
399.941	54.2159	11.8622	4.77999	4.9098
400.052	55.0768	12.7632	5.3794	5.43476
400.164	55.8881	13.6566	6.14871	5.87573
400.275	57.967	15.2105	7.65105	7.05164
400.386	58.9024	16.1535	8.57688	7.7484
400.498	58.7115	16.0523	8.51389	7.62814
400.609	57.9269	15.3002	7.75031	6.91228
400.72	58.6065	15.827	7.95648	6.94665
400.832	59.2326	16.667	8.82314	7.49833
400.943	59.2173	16.6708	8.99112	7.59759
401.055	59.5075	16.8655	9.16293	7.68159
401.166	58.4194	15.9473	8.47762	7.14136
401.277	60.6471	17.7074	9.93987	8.33826
401.389	60.5288	17.1137	9.5619	8.18173
401.5	59.393	16.1268	8.69715	7.66632
401.612	57.8429	14.4259	7.21962	6.59731
401.723	58.175	14.7199	7.24826	6.67176
401.834	57.9326	14.4583	7.023	6.34533
401.946	57.5241	14.0899	6.90656	6.07998
402.057	57.0774	13.4485	6.50568	5.70583
402.169	57.5088	13.5898	6.63549	5.80701
402.28	59.1982	15.3536	7.97557	6.95237
402.392	61.0366	16.6632	8.83841	7.70831
402.503	61.0805	16.8331	8.83459	7.8343
402.615	61.4336	17.3198	9.17438	8.13019
402.726	60.1183	15.955	8.35163	7.30362
402.838	60.0344	15.9931	8.17219	7.01537
402.949	58.8489	14.9871	7.24635	6.13153
403.061	57.7341	13.5936	6.10862	5.23814
403.172	57.024	12.6143	5.44431	4.74372
403.284	56.8808	12.2421	5.21523	4.64446
403.395	57.9078	13.1813	5.94445	5.50539
403.507	59.1391	14.088	6.83593	6.2747
403.618	60.4142	15.1074	7.79231	6.90274
403.73	60.754	15.4682	8.33826	7.044
403.841	60.9621	15.5388	8.72196	7.09172
403.953	62.1056	16.7014	9.58099	7.73313
404.064	62.4931	17.0373	9.78906	7.72931
404.176	61.7238	16.2108	9.1362	7.39525
404.288	61.9109	16.3482	9.13048	7.52124
404.399	61.8078	16.3463	8.97776	7.52315
404.511	63.816	18.1044	10.1537	8.56352
404.622	65.1656	19.0665	10.9688	9.02358
404.734	65.8299	19.4235	11.2704	9.16484
404.845	66.5439	20.0878	11.7992	9.43018
404.957	66.0838	19.6793	11.2456	8.96631
405.069	65.6123	19.246	10.8619	8.55779
405.18	64.0412	17.7093	9.6268	7.63959
405.292	62.1533	16.2776	8.52534	6.94283
405.403	60.5689	14.8783	7.40288	6.1048
405.515	58.4958	13.061	5.9769	4.86017
405.627	57.715	12.0855	5.44812	4.4612
405.738	58.8279	12.746	6.29188	5.17324
405.85	59.6087	13.1144	6.81875	5.65047
405.962	61.6417	14.8096	8.09774	6.49041
406.073	61.5692	14.5595	7.81712	6.24988
406.185	63.9782	16.4704	9.44163	7.43533
406.297	65.6772	17.8601	10.5087	8.34972
406.408	66.0743	18.2323	10.5736	8.23327
406.52	66.1124	18.0204	10.3999	8.28863
406.632	64.339	16.247	8.98731	7.20053
406.743	63.7816	15.3288	8.26954	6.85692
406.855	67.1776	18.0128	10.398	8.44326
406.967	67.9469	18.5626	10.7989	8.72769
407.078	68.4471	19.1276	10.9688	8.72196
407.19	67.0249	17.8372	9.77952	7.80949
407.302	66.9543	17.7971	9.72988	7.70259
407.413	67.0421	17.8754	9.74706	7.7064
407.525	65.1885	16.0867	8.31345	6.64312
407.637	65.1064	15.6571	8.18937	6.74048
407.749	63.5735	14.1319	6.93901	5.58366
407.86	63.7683	14.1052	7.14708	5.94445
407.972	65.4386	15.3345	8.47189	6.83784
408.084	65.6505	15.2257	8.45471	6.72712
408.196	64.465	13.7807	7.2998	5.59511
408.307	65.0663	14.0804	7.65295	5.8261
408.419	65.2362	14.1376	8.04429	5.99026
408.531	66.3014	15.1627	8.7086	6.59731
408.643	65.5951	14.2674	7.85339	5.91009
408.754	69.4168	17.6062	10.1804	7.93357
408.866	71.1311	19.1314	11.1883	8.73342
408.978	70.9783	18.8623	11.07	8.81168
409.09	69.9876	17.5527	9.90742	8.0252
409.202	70.1556	17.4	9.7337	7.86103
409.313	69.4054	16.4627	8.95485	7.10891
409.425	70.3293	17.3427	9.60008	7.60905
409.537	69.6001	16.7643	9.20111	7.31316
409.649	70.7722	17.8238	9.80433	7.77894
409.761	71.404	18.2285	10.1269	7.80376
409.872	73.0533	19.6144	11.0795	8.68187
409.984	71.3162	17.6596	9.67834	7.42006
410.096	69.266	15.4052	8.03092	6.18498
410.208	67.275	13.2156	6.27088	5.05106
410.32	66.4999	12.6124	5.849	4.7609
410.432	65.5283	11.5434	4.98998	3.96678
410.544	64.948	10.986	4.74945	3.8847
410.655	64.4307	10.4591	4.27985	3.70335
410.767	65.954	11.8641	5.32213	4.40011
410.879	65.6963	11.446	4.9957	3.90761
410.991	65.8375	11.5128	5.09688	4.10614
411.103	65.996	11.362	4.90789	4.10423
411.215	66.2422	11.4078	4.96325	4.27985
411.327	67.5785	12.3413	5.52066	4.71509
411.439	69.1572	13.5306	6.58776	5.53784
411.551	69.7394	13.8131	6.87792	5.69438
411.663	69.9437	13.8952	6.98482	5.82991
411.774	69.9513	13.7119	6.67748	5.58748
411.886	70.0888	13.5325	6.5095	5.37177
411.998	68.5177	11.7591	5.08733	4.19013
412.11	69.8521	13.1889	6.2537	5.07588
412.222	68.5005	11.7934	5.01289	3.96488
412.334	69.6363	12.6888	5.89291	4.47456
412.446	72.578	15.1704	7.63196	5.86237
412.558	73.3072	15.64	8.02711	6.17161
412.67	73.0476	15.3708	7.82094	5.94827
412.782	72.347	14.6244	7.39716	5.69438
412.894	73.7578	15.4949	8.24091	6.39687
413.006	74.0365	15.2773	7.9393	6.23461
413.118	73.0648	14.3629	7.18526	5.68674
413.23	74.3324	15.4567	8.23327	6.49613
413.342	75.8881	16.8216	9.17247	7.22344
413.454	78.8031	19.1868	10.9268	8.72387
413.566	81.1415	20.9812	12.013	9.59244
413.678	81.4775	20.8838	11.9672	9.6058
413.79	81.1454	20.2043	11.677	9.29083
413.902	78.742	17.6196	9.74706	7.76367
414.014	78.112	16.4074	8.68951	6.89701
414.126	76.6307	14.7752	7.38379	5.81846
414.238	74.5156	12.8586	6.08953	4.71318
414.35	73.5821	11.6675	5.24769	4.15386
414.462	74.1796	12.2841	5.43285	4.27794
414.574	73.3244	11.4288	4.80863	3.9496
414.686	74.9986	13.0801	6.18879	5.01861
414.798	75.4567	13.4065	6.5534	5.28014
414.91	75.661	13.3111	6.44459	5.17896
415.023	75.4739	12.704	6.13534	4.87353
415.135	75.6419	12.5818	5.88336	4.80099
415.247	75.2639	11.9691	5.44812	4.5261
415.359	76.0924	12.1523	5.60084	4.44211
415.471	77.3733	12.9827	6.13153	4.76281
415.583	78.4309	13.8647	6.57631	5.30304
415.695	77.9765	13.2462	6.15443	5.1007
415.807	78.6599	13.9658	6.42932	5.25723
415.919	78.4824	13.5077	6.06471	4.85444
416.032	79.6564	14.3457	6.69466	5.53975
416.144	80.1279	14.5595	7.04973	5.77264
416.256	79.1333	13.3588	5.93681	4.96325
416.368	79.4273	13.3378	6.12771	5.25914
416.48	80.8953	14.6187	7.22153	5.90436
416.592	81.2981	15.0482	7.5556	6.01508
416.704	81.2637	14.8573	7.33416	5.95209
416.817	79.8835	13.4027	6.26706	5.10261
416.929	79.9943	13.6718	6.24606	5.16369
417.041	77.9918	11.4747	4.6101	3.7568
417.153	78.9386	12.2096	5.06443	4.02405
417.265	80.0344	12.9159	5.61993	4.35812
417.377	80.8609	13.04	5.73637	4.37339
417.49	82.5943	14.4011	6.95619	5.28586
417.602	83.0887	14.5061	7.08027	5.31259
417.714	83.795	14.6721	7.30934	5.58557
417.826	84.9652	15.6037	7.90493	6.22316
417.939	83.9916	14.8974	7.02682	5.80701
418.051	83.5029	14.5213	6.45796	5.56839
418.163	82.5332	13.3397	5.50921	4.75518
418.275	82.7431	13.4867	5.71347	4.96134
418.387	83.48	13.8933	6.22125	5.17896
418.5	82.9722	13.124	5.76119	4.60819
418.612	83.0238	12.7632	5.72492	4.49556
418.724	84.1195	13.2882	6.24034	4.90789
418.836	84.2455	13.0629	6.24797	4.97852
418.949	84.5433	13.2977	6.0628	4.89262
419.061	83.4533	12.3986	4.9957	4.37148
419.173	84.4211	13.0629	5.42522	4.98234
419.286	84.3734	12.6868	5.11024	4.73991
419.398	83.4151	11.7037	4.41157	4.23785
419.51	83.3311	11.5262	4.40966	4.16722
419.622	83.8618	11.9958	4.8449	4.56237
419.735	85.2649	13.0877	5.76119	5.07588
419.847	86.3701	13.7845	6.33769	5.26296
419.959	88.1455	15.2582	7.7484	6.21552
420.072	89.5924	16.6326	8.65133	6.94092
420.184	89.4741	16.3577	8.239	6.7653
420.296	89.455	16.0447	7.91448	6.4026
420.409	88.2963	14.6664	6.90274	5.67911
420.521	87.5289	13.8647	6.33006	5.21905
420.633	85.1389	11.6484	4.74563	4.01069
420.746	85.3279	11.6045	4.72082	3.89234
420.858	85.6047	11.7438	4.85253	4.05841
420.97	85.3393	11.1311	4.54519	4.03551
421.083	86.6412	12.328	5.53975	4.78954
421.195	86.2365	11.7782	4.8888	4.31612
421.307	87.1891	12.3814	5.24769	4.759
421.42	90.2797	14.9547	7.29407	6.17925
421.532	91.7228	15.9855	8.00993	6.8302
421.645	93.2977	17.2683	8.77159	7.31507
421.757	93.5478	17.316	8.99303	7.40861
421.869	94.9623	18.3908	9.84824	7.92784
421.982	94.2617	17.7971	9.53899	7.7694
422.094	92.7861	16.3387	8.38981	6.74811
422.207	92.3528	15.8633	8.06338	6.28806
422.319	90.9497	14.55	7.15472	5.55693
422.431	90.3904	13.9811	6.79584	5.32404
422.544	90.5336	13.8818	6.5305	4.94798
422.656	90.0124	13.1603	5.7631	4.60055
422.769	89.5734	12.8415	5.45576	4.57956
422.881	89.2889	12.3375	5.1446	4.32376
422.994	89.1209	12.0893	4.82199	4.02023
423.106	89.8616	12.5055	5.23241	4.45356
423.219	90.9592	13.4733	5.70201	4.86399
423.331	91.5567	13.7215	5.95781	5.06824
423.444	92.0359	14.2083	6.42169	5.36031
423.556	92.6811	14.6473	6.76911	5.60084
423.668	93.2538	14.9527	7.01728	5.80701
423.781	93.9353	15.2677	7.37234	6.09335
423.893	92.3184	13.9067	6.16971	5.0797
424.006	92.1943	13.6871	6.02844	4.90598
424.118	91.8545	12.998	5.53212	4.54519
424.231	92.1752	13.0266	5.63902	4.65973
424.344	90.2186	11.2876	4.14623	3.56591
424.456	89.875	10.5469	3.68617	3.37692
424.569	90.3617	10.9535	3.96297	3.64036
424.681	90.9879	11.5033	4.37721	4.01451
424.794	90.9879	11.1311	4.03169	3.59836
424.906	90.9822	10.8829	3.80452	3.51436
425.019	90.5374	10.5698	3.41701	3.08676
425.131	91.8526	11.6598	4.28749	3.70717
425.244	92.3814	12.0282	4.58146	3.75298
425.356	94.884	14.676	6.69657	5.37558
425.469	95.4414	15.3804	7.17954	5.912
425.582	96.4303	16.5028	7.88012	6.60113
425.694	95.8748	15.8232	7.14899	5.96545
425.807	94.1472	14.3743	6.12771	5.25914
425.919	94.8344	14.6912	6.43314	5.40995
426.032	94.3667	14.2407	6.20788	5.30686
426.144	94.6817	14.2503	6.1258	4.89835
426.257	94.989	14.0594	6.32433	4.95562
426.37	95.6495	14.6511	7.11272	5.51112
426.482	96.8159	15.3269	7.89348	6.24797
426.595	96.9419	15.5407	7.77513	6.15252
426.707	96.8121	15.6972	7.7045	6.37014
426.82	97.3695	15.7602	7.72168	6.55913
426.933	95.6152	14.4125	6.6164	5.64475
427.045	96.7166	15.2735	6.90656	5.92727
427.158	96.5448	15.1589	6.6164	5.81273
427.271	95.9759	14.4278	5.98645	5.26677
427.383	93.6948	12.1161	4.47456	4.16341
427.496	91.7438	9.86351	2.79469	2.97795
427.609	91.5873	9.15338	2.49117	2.81187
427.721	92.1771	9.58099	2.74697	3.0314
427.834	92.2726	9.49318	2.8806	3.08676
427.947	93.0667	10.0773	3.42464	3.27575
428.059	93.6012	10.7321	3.97442	3.50864
428.172	95.094	12.0741	4.96134	4.37721
428.285	95.5617	12.6735	5.62566	4.83917
428.397	94.718	11.8622	5.0587	4.4402
428.51	94.4755	11.5396	4.49556	4.33139
428.623	93.6089	10.6595	3.77016	3.83698
428.736	93.8418	10.6576	3.7778	3.86943
428.848	92.2993	8.81168	2.2411	2.64007
428.961	93.1488	9.51799	2.76033	2.84242
429.074	94.2369	10.587	3.70526	3.52009
429.186	95.8767	12.2478	5.04343	4.48411
429.299	95.8309	12.013	4.92507	4.1405
429.412	96.9514	13.0973	5.98836	5.00143
429.525	98.28	14.1815	6.92756	5.96927
429.637	98.7821	14.6951	7.08791	6.32051
429.75	96.1688	12.3451	5.27441	4.82008
429.863	95.451	11.6102	4.83344	4.52801
429.976	94.1625	10.4152	3.85225	3.84843
430.089	95.3174	11.6178	4.47456	4.43448
430.201	96.2756	12.4769	5.03197	4.78572
430.314	96.6823	12.6735	4.99761	4.54901
430.427	96.7586	12.347	4.64828	4.26649
430.54	98.3946	13.5325	5.75356	5.13506
430.652	99.1849	13.941	6.21552	5.60466
430.765	99.1448	13.7368	6.01317	5.40804
430.878	97.4917	12.3222	4.84872	4.34476
430.991	97.9784	12.7517	5.3584	4.84108
431.104	97.3618	12.4482	4.95753	4.64064
431.217	96.814	12.1237	4.37912	4.29321
431.329	97.0068	12.2783	4.44593	4.3753
431.442	96.5906	11.7744	4.10232	3.89997
431.555	97.2607	12.4196	4.74182	4.56619
431.668	97.505	12.3165	4.85444	4.62728
431.781	97.3103	12.2764	4.93462	4.69791
431.894	96.1153	11.217	3.98396	3.85607
432.006	95.5903	10.9401	3.84079	3.64608
432.119	95.6132	10.3236	3.51627	3.66708
432.232	94.8191	9.68598	2.98559	3.30629
432.345	96.2184	10.6271	3.47809	3.63845
432.458	97.5317	11.7171	4.45356	4.34476
432.571	98.9386	12.7097	5.27823	4.85635
432.684	99.9446	13.7883	5.828	5.4214
432.797	99.246	12.7632	5.04152	4.72654
432.91	97.9345	11.8125	4.30658	4.23595
433.022	100.426	13.9487	6.09335	5.50157
433.135	102.199	15.6591	7.30934	6.32624
433.248	102.539	16.1	8.05001	6.91038
433.361	102.846	16.8922	8.97203	7.58614
433.474	103.789	17.9651	9.90551	8.30772
433.587	102.195	16.856	9.10566	7.75413
433.7	99.9981	14.6588	7.26353	6.48277
433.813	97.6768	12.8453	5.51876	5.22096
433.926	95.4071	10.0563	3.43801	3.74344
434.039	93.605	8.12065	1.74668	2.5828
434.152	96.1611	9.93796	3.09249	3.2452
434.265	96.9381	10.7264	3.60409	3.42846
434.378	98.5969	12.4998	5.48821	4.68836
434.491	98.4614	12.5761	5.55884	4.63301
434.604	97.2454	11.4117	4.43066	3.68999
434.717	98.2972	12.2917	5.02625	4.18822
434.83	97.8219	12.0359	4.76663	4.01833
434.943	97.1728	11.6751	4.21876	3.58309
435.056	96.4188	10.8008	3.42655	3.0944
435.169	96.1	10.4782	3.29675	3.23757
435.282	97.442	11.6197	4.59864	4.19968
435.395	98.4518	12.641	5.86046	5.15033
435.508	99.2421	13.3798	6.5324	5.6772
435.621	99.1276	13.0953	6.17352	5.45576
435.734	101.308	14.6893	7.50978	6.38351
435.847	102.449	15.6438	8.21418	6.9371
435.96	101.422	14.7657	7.35325	5.99599
436.073	100.773	13.7253	6.38351	5.29923
436.186	100.403	13.8131	6.33578	5.30495
436.299	99.4483	12.9923	5.65238	4.9308
436.412	97.7665	11.3487	4.43448	3.8427
436.525	96.2336	10.0487	3.42846	3.21848
436.638	94.905	8.78114	2.38618	2.67825
436.751	94.0823	8.24664	1.73714	2.27546
436.864	95.4147	9.32519	2.51981	2.78515
436.977	95.22	9.371	2.55989	2.8806
437.09	97.0201	11.2399	3.86561	3.85225
437.203	98.6275	12.7575	4.96516	4.76472
437.317	99.6488	14.3763	6.12962	5.44622
437.43	100	15.0616	6.70994	5.78028
437.543	99.8607	14.8439	6.66794	5.79173
437.656	97.5795	12.7517	5.07588	4.75518
437.769	96.2642	11.2284	3.71289	3.68808
437.882	97.421	12.097	4.3543	4.16341
437.995	99.1314	13.1335	5.07588	4.64255
438.108	99.7423	13.5058	5.48821	4.89644
438.221	100.813	14.6397	6.07998	5.30877
438.335	101.294	15.1856	6.57058	5.51112
438.448	101.122	15.1837	6.68512	5.70201
438.561	98.9692	13.4695	5.53594	4.89835
438.674	95.9129	10.7073	3.39601	3.52391
438.787	93.8761	9.05985	2.14183	2.7966
438.9	94.025	9.26792	2.21437	2.95314
439.014	95.4128	10.2968	3.37501	3.71099
439.127	94.8649	9.73943	2.96841	3.22611
439.24	95.5884	10.545	3.70908	3.58118
439.353	96.6422	11.4365	4.43257	4.00878
439.466	96.9991	11.7266	4.72654	4.02214
439.579	96.6536	11.5033	4.24167	3.76635
439.693	95.5293	10.5068	3.53918	3.31202
439.806	95.6877	10.482	3.45137	3.50291
439.919	97.6577	12.368	4.96134	4.79336
440.032	97.4077	12.3738	4.77809	4.73609
440.145	98.2571	13.271	5.71919	5.22478
440.259	96.9839	12.0359	4.95753	4.63873
440.372	97.9345	13.1431	5.63902	4.99189
440.485	98.7115	13.7329	5.88336	5.15415
440.598	98.2609	13.7119	5.70965	5.00143
440.712	98.385	14.0995	5.77455	5.00525
440.825	96.9247	12.8281	4.77618	4.20731
440.938	95.9607	11.3926	3.62699	3.29293
441.051	95.2181	10.5698	3.12685	3.15548
441.165	94.1625	9.56381	2.35564	2.77751
441.278	93.605	8.80786	1.95858	2.46063
441.391	91.9729	6.99437	0.72158	1.57488
441.504	92.5494	7.77513	1.33626	2.03493
441.618	95.5732	10.5679	3.35592	3.77971
441.731	98.2514	13.4504	5.85473	5.5913
441.844	100.735	16.247	7.89539	6.82829
441.958	102.1	17.7665	9.22783	7.61478
442.071	102.445	18.1273	9.63444	7.75604
442.184	99.916	15.911	7.97938	6.60304
442.297	99.2708	15.1436	7.39143	6.04181
442.411	95.9339	11.8106	4.81626	4.36957
442.524	94.6607	10.9192	4.17486	3.8847
442.637	93.4428	9.76615	3.21657	3.17266
442.751	95.1188	11.1215	4.01451	3.8637
442.864	95.7583	11.9023	4.86971	4.69982
442.977	96.1287	12.5246	5.14269	4.95371
443.091	96.4455	12.7403	5.61993	5.30877
443.204	95.5789	12.1886	5.01098	4.675
443.317	93.5115	10.419	3.61363	3.63463
443.431	93.0037	9.86924	3.12303	3.33874
443.544	90.2987	7.50597	1.32099	2.09602
443.658	90.5584	8.13973	1.7505	2.02539
443.771	90.5622	8.06338	1.56533	1.93185
443.884	91.091	8.61697	2.00057	2.34227
443.998	90.7569	8.3879	1.92231	2.40145
444.111	89.9609	7.76558	1.37253	1.98721
444.224	91.2437	9.05603	2.51981	3.02949
444.338	92.1084	10.083	3.1383	3.44946
444.451	91.5376	9.68789	2.84242	3.31393
444.565	90.5717	8.80023	2.15901	2.91496
444.678	90.6156	8.89568	2.59235	3.19557
444.791	91.2609	9.76234	3.52009	3.71671
444.905	91.0032	9.55617	3.33111	3.62508
445.018	90.86	9.64207	3.39792	3.48
445.132	90.2148	9.34428	3.17075	3.3502
445.245	90.3579	9.68789	3.30629	3.45519
445.359	90.5698	10.3159	3.52582	3.55254
445.472	89.7184	9.64971	2.72215	2.68397
445.586	88.9606	8.83077	2.02348	2.31937
445.699	88.3268	8.17219	1.61497	2.13993
445.812	88.1722	7.85339	1.55579	2.11511
445.926	89.3137	8.85559	2.50644	2.52171
446.039	89.7223	9.03503	2.70879	2.75651
446.153	90.4648	9.90742	3.54873	3.37692
446.266	90.4954	10.1327	3.74153	3.6709
446.38	90.1327	9.96087	3.63654	3.47237
446.493	89.2107	9.57335	3.31393	3.33302
446.607	88.1779	8.90331	2.75461	3.03522
446.72	86.8207	7.74267	1.82686	2.57326
446.834	85.2324	6.63931	0.77312	1.86504
446.947	85.4023	6.89129	1.05565	2.17047
447.061	88.1512	9.7108	3.18984	3.62699
447.174	87.9679	10.0716	3.31965	3.88088
447.288	86.7806	9.27365	2.60762	3.14021
447.401	88.3993	10.9726	3.98206	4.0775
447.515	87.4296	9.99523	3.33492	3.60409
447.628	88.3516	10.8409	4.14813	4.20349
447.742	88.0634	10.6595	4.04314	3.79116
447.856	88.4146	10.7053	4.26267	3.7988
447.969	88.1741	10.7073	4.27031	3.83507
448.083	88.8575	11.0833	4.86781	4.10041
448.196	90.0067	12.6964	5.91009	4.8239
448.31	89.5046	12.7517	5.891	4.99761
448.423	88.4852	12.0645	5.19042	4.58146
448.537	88.5902	12.3146	5.42713	4.759
448.65	85.3584	9.26792	2.89587	2.97222
448.764	84.3028	8.4528	2.25255	2.49499
448.878	83.7873	8.19319	2.22583	2.348
448.991	82.7145	7.26353	1.46989	1.75623
449.105	83.2147	8.05383	1.89558	2.0483
449.218	83.9	8.50052	2.45299	2.47399
449.332	85.7956	10.8237	4.17295	3.93624
449.446	86.8073	12.0607	5.17705	4.77427
449.559	85.179	11.3009	4.4173	4.28367
449.673	84.5013	9.82915	3.522	3.66708
449.786	84.2474	8.91667	2.83478	3.21084
449.9	83.4628	7.9622	2.0712	2.62671
450.014	83.3082	7.64532	2.08838	2.43199
450.127	82.7107	6.79775	1.5577	1.80968
450.241	82.6649	7.38188	2.00821	2.10747
450.355	83.0276	8.13973	2.60189	2.50072
450.468	81.8269	7.8553	2.18574	2.21628
450.582	84.2894	11.2399	4.72082	4.27603
450.696	85.2878	13.0973	5.96736	5.42522
450.809	86.6679	14.1357	6.70803	6.03608
450.923	87.2044	14.8764	7.04782	6.08762
451.037	86.5286	14.5061	6.65076	5.92727
451.15	85.3909	13.5382	6.17925	5.44431
451.264	81.9891	10.0945	3.84461	3.70526
451.378	80.2195	8.99303	2.93214	2.86532
451.491	79.7938	8.73914	2.75842	2.72215
451.605	77.4917	6.81493	1.3878	1.94712
451.719	78.9062	8.35545	2.65343	3.02568
451.833	78.406	7.9832	2.32891	2.64007
451.946	77.7188	7.46588	1.98148	2.4129
452.06	76.7834	6.47704	1.17591	1.93949
452.174	76.3501	6.23461	1.14537	1.92612
452.287	75.178	5.32023	0.41424	1.31717
452.401	73.9601	4.24167	-0.17983	0.99838
452.515	74.9318	6.21552	0.90866	1.62833
452.629	76.4475	7.12227	2.1132	2.55798
452.742	76.9571	7.19672	2.51408	2.83287
452.856	77.5737	7.50787	3.2452	3.24711
452.97	78.4213	8.44326	4.12523	3.84843
453.084	77.5527	7.52505	3.50482	3.42083
453.197	76.2604	6.66985	2.60189	2.74315
453.311	74.8668	6.32051	2.25637	2.44345
453.425	75.1246	7.44488	2.7107	2.76224
453.539	74.0708	7.27307	2.22583	2.42436
453.652	74.0689	8.31918	2.411	2.34418
453.766	75.6705	9.0503	3.13449	3.01804
453.88	76.058	9.28701	3.41319	3.30438
453.994	75.9053	8.97967	3.32347	3.21657
454.108	74.9031	8.12255	2.43963	2.61334
454.221	74.4774	7.60523	2.31173	2.42054
454.335	74.2789	7.84194	2.43963	2.44345
454.449	74.067	7.94502	2.69352	2.66107
454.563	75.0749	8.95104	3.46282	3.26048
454.677	75.4949	9.65162	4.02214	3.88088
454.791	76.7281	11.3009	5.44049	5.00143
454.904	76.4436	11.3181	5.41567	5.17324
455.018	75.5063	10.9497	5.11788	4.90598
455.132	73.7043	9.49699	3.87134	4.11377
455.246	72.8147	9.03503	3.57736	3.85607
455.36	72.2401	8.77732	3.48382	3.65181
455.474	71.0547	7.90112	2.59616	2.77942
455.588	71.3334	8.05383	2.69925	2.96841
455.701	71.5854	8.25618	2.86532	3.29293
455.815	71.3353	7.9183	2.68397	3.10776
455.929	71.3162	8.01184	2.71834	3.0314
456.043	71.3658	8.33826	3.02377	3.40556
456.157	72.1886	9.27937	3.62699	3.85034
456.271	71.8622	8.87086	3.25857	3.66135
456.385	71.2704	8.75823	3.18984	3.31011
456.499	71.7935	9.57144	3.73389	3.72626
456.612	72.305	10.1976	4.24358	4.17104
456.726	74.193	12.2898	5.89482	5.2286
456.84	73.6279	11.9576	5.80701	4.98425
456.954	71.0165	9.38627	4.10041	3.64608
457.068	70.8333	9.59244	4.33712	3.81789
457.182	70.043	9.35955	4.19204	3.83698
457.296	69.1553	8.59406	3.43228	3.25857
457.41	68.0958	7.97366	2.88441	2.98177
457.524	68.5082	8.81359	3.61936	3.43801
457.638	68.5845	9.16866	3.76635	3.52773
457.752	68.3268	8.9854	3.41319	3.10012
457.866	70.7741	11.4613	5.38704	4.38866
457.98	70.1308	10.6824	5.00907	4.13095
458.094	69.2164	9.89405	4.40584	3.70526
458.208	68.4299	9.13429	3.74916	3.18984
458.322	68.8384	9.96278	4.21686	3.67281
458.436	67.4239	8.70669	3.13067	3.24711
458.55	66.624	8.39172	2.8386	3.31774
458.664	65.8738	7.76558	2.47399	2.93023
458.777	64.2913	6.30142	1.41262	2.17047
458.891	64.276	6.38732	1.70278	2.38618
459.005	63.7587	5.90054	1.52715	2.27355
459.12	61.3974	3.75107	-0.09925	0.88575
459.233	61.2198	3.89806	-0.17456	0.77885
459.348	60.0458	2.65152	-1.16636	0.081
459.462	61.2675	4.04696	-0.33216	0.86475
459.576	60.4028	3.44564	-0.92775	0.7693
459.69	60.6032	4.11568	-0.31498	1.20454
459.804	60.42	4.3753	-0.07857	1.27899
459.918	61.9032	5.87382	1.32672	2.26973
460.032	64.0603	8.30581	3.25475	3.76635
460.146	63.7244	8.50625	3.19748	3.57545
460.26	62.7202	7.93548	2.77179	3.11921
460.374	62.9875	8.12065	3.07722	3.22993
460.488	61.1473	6.08571	1.77723	2.32509
460.602	61.5672	6.6374	2.19147	2.69161
460.716	61.0251	6.35869	2.10175	2.63816
460.83	60.9239	6.52286	2.15138	2.31937
460.944	60.9106	6.81684	2.27928	2.59235
461.058	61.4584	7.23871	2.56371	2.71643
461.172	62.117	8.20082	3.08676	3.2223
461.286	61.2351	7.6415	2.37854	2.54271
461.401	59.4483	6.13916	1.3019	1.85549
461.515	58.1789	4.74182	0.5345	1.25418
461.629	58.5893	5.1866	0.73113	1.52715
461.743	60.7979	7.63005	2.39763	2.48735
461.857	62.0712	9.0293	3.54491	3.28911
461.971	59.4789	8.56352	3.66517	1.62833
462.085	64.1004	10.7493	4.78381	4.74563
462.199	66.1869	10.9096	4.47265	5.91009
462.313	67.3246	10.7836	4.22449	6.97337
462.428	66.6851	9.59053	3.23375	6.92946
462.542	63.8446	7.21199	1.36871	6.09144
462.656	62.0808	6.07808	0.47914	5.20951
462.77	62.8272	8.12065	2.02348	5.81655
462.884	61.6379	8.62461	2.72215	5.1446
462.998	60.0611	9.17247	3.71289	4.2054
463.112	56.1191	7.77704	3.0734	1.58824
463.227	60.4811	10.0067	4.27794	3.97633
463.341	60.4868	9.7967	4.27794	3.89806
463.455	59.916	8.90904	3.76635	3.51818
463.569	57.1404	6.37587	1.84404	1.9414
463.683	55.2047	4.79145	0.55359	1.32481
463.798	55.2086	5.06061	0.73685	1.48134
463.912	54.1968	4.79336	0.50205	1.42216
464.026	54.8115	5.37177	0.84566	1.57297
464.14	56.5372	7.27307	2.25637	2.50453
464.254	56.7242	7.64723	2.5179	2.85196
464.369	56.9209	7.88394	2.88441	2.99895
464.483	57.8429	8.67424	3.5869	3.51055
464.597	58.5206	9.22592	4.27603	3.99351
464.711	57.4248	8.27145	3.73962	3.59072
464.825	55.9378	6.87792	2.74506	2.93595
464.94	55.9473	6.92565	2.65343	2.6477
465.054	53.9639	5.43667	1.47561	1.99675
465.168	57.1366	8.13401	3.48382	3.39219
465.282	57.3504	8.49862	3.66708	3.41319
465.397	56.3845	7.79231	3.00468	2.89587
465.511	55.7755	7.5556	2.71261	2.6897
465.625	57.3351	9.40155	3.94769	3.8217
465.739	57.0335	9.31755	3.7988	3.90188
465.854	54.3762	7.08218	1.98339	2.61334
465.968	52.6124	5.66384	0.84566	1.76386
466.082	53.2481	6.40451	1.3878	2.17429
466.197	51.2303	4.61964	0.17412	1.39926
466.311	53.1431	6.2957	1.43553	1.91658
466.425	52.8167	6.03608	1.47943	1.74096
466.539	52.6754	6.04181	1.61306	1.71996
466.654	53.4237	7.10127	2.62671	2.36327
466.768	53.2958	7.24826	2.65725	2.411
466.882	54.1434	8.18364	3.4361	3.17648
466.997	53.0457	7.55369	2.98559	2.97604
467.111	53.6203	8.37835	3.53536	3.35783
467.225	54.0116	8.6437	3.75871	3.29102
467.34	52.7995	7.85721	3.22039	2.90923
467.454	53.8284	8.81168	4.06414	3.38647
467.568	53.2939	8.13592	3.6079	3.09058
467.683	51.95	7.02682	2.63052	2.29837
467.797	51.6865	6.74621	2.59616	2.39382
467.911	49.9131	4.97662	1.3229	1.54052
468.026	50.4534	5.58175	1.7715	1.95094
468.14	49.5104	4.66737	0.91057	1.26563
468.254	48.7697	3.94388	0.25962	0.82275
468.369	49.6631	4.90789	1.18736	1.50425
468.483	50.2587	5.86427	1.97385	2.08457
468.597	52.5418	8.01947	3.50673	3.11349
468.712	53.6948	9.26792	4.3543	3.9496
468.826	53.8074	9.69934	4.57192	4.26458
468.941	53.8723	9.78143	4.57956	4.2894
469.055	52.9598	8.88995	3.94197	3.76062
469.169	52.5914	8.97203	4.07941	3.79689
469.284	51.5663	8.1531	3.4571	3.40746
469.398	50.314	7.21008	3.01804	3.12685
469.513	49.6688	6.89701	3.00468	2.99895
469.627	49.6039	6.98101	3.18221	3.16694
469.741	50.0773	7.31889	3.52773	3.42083
469.856	48.2466	5.67911	2.29264	2.59235
469.97	46.6718	4.4402	0.99074	1.6016
470.085	47.0478	5.02816	1.2389	1.66269
470.199	46.3701	4.62728	0.82848	1.35726
470.314	46.584	5.28586	1.20263	1.42598
470.428	47.0917	5.94827	1.46989	1.44698
470.542	48.4967	7.58614	2.95504	2.51599
470.657	47.3819	6.60304	2.30982	2.16283
470.771	46.9543	6.28997	2.16092	2.28691
470.886	46.0953	5.07397	1.40307	1.71996
471	45.1026	4.40584	0.90102	1.56152
471.115	44.6655	4.03932	0.59368	1.60542
471.229	44.4498	3.86752	0.36652	1.44507
471.344	44.026	3.56018	-0.06585	1.03083
471.458	46.2174	5.86618	1.77341	2.36518
471.573	47.6682	7.34371	2.81569	3.13067
471.687	48.6151	8.67042	3.93051	3.92288
471.802	46.7882	7.02109	2.68588	2.91496
471.916	46.7653	7.22917	2.94741	3.06767
472.031	46.5286	7.03255	2.90159	2.99131
472.145	45.4539	6.15443	2.29264	2.51981
472.26	43.354	4.18249	0.86475	1.3668
472.374	41.5672	2.47208	-0.4047	0.44669
472.489	42.0598	3.03904	0.19088	0.77503
472.603	44.0412	5.36604	1.94903	2.15138
472.718	44.11	5.68483	2.00057	2.05021
472.832	44.5204	6.57822	2.74888	2.4339
472.947	43.3712	5.65811	2.20674	2.14565
473.061	43.3597	6.29951	2.5828	2.32891
473.176	43.4304	6.16971	2.58662	2.23919
473.291	43.291	5.74974	2.38809	2.40145
473.405	43.9019	6.03417	2.84814	2.81187
473.52	42.894	4.70173	1.99485	2.30219
473.634	42.9283	4.62346	1.78677	1.95285
473.749	44.1462	5.96545	2.68588	2.74506
473.863	43.2948	5.39467	2.03493	2.37473
473.978	42.3404	4.94989	1.42598	1.96812
474.092	40.1088	3.15548	-0.14912	0.8972
474.207	39.1696	3.10203	-0.36843	0.62995
474.322	37.9727	2.08266	-1.05183	0.23289
474.436	38.4843	2.53889	-0.73685	0.61277
474.551	38.9978	3.01422	-0.2978	0.73494
474.665	38.5969	2.87105	-0.31116	0.66622
474.78	40.4142	4.59101	1.05946	1.63024
474.895	41.2141	5.56075	1.89558	2.39
475.009	40.6834	5.27441	1.49088	2.14565
475.124	41.4871	6.0838	2.15711	2.61716
475.239	41.4298	6.02653	2.13993	2.74888
475.353	41.1263	5.95972	2.13993	2.64198
475.468	39.3891	4.57765	0.93729	1.57488
475.582	39.7118	4.66737	1.12628	1.68941
475.697	38.9768	4.31803	0.97738	1.52334
475.812	38.1483	3.65181	0.59368	1.14727
475.926	39.2899	4.84681	1.40689	1.59015
476.041	38.5148	4.32757	1.0022	1.4718
476.156	38.5168	4.51083	1.19691	1.66078
476.27	39.0379	5.09497	1.53479	2.0063
476.385	37.8181	4.23785	0.67386	1.57488
476.5	38.7172	5.16751	1.39353	2.02539
476.614	38.4633	4.98043	1.16446	2.10938
476.729	37.7723	4.06032	0.48487	1.79632
476.844	36.835	3.4361	-0.02349	1.08428
476.958	36.5735	3.00849	-0.17204	0.88575
477.073	36.9037	3.30056	0.24053	1.08619
477.188	36.5887	3.1173	0.33597	1.18164
477.303	36.1783	2.93786	0.26343	0.83803
477.417	35.5216	2.90732	0.01007	0.69486
477.532	35.8996	3.6499	0.69295	1.20073
477.647	37.2759	5.13124	1.81541	1.80013
477.761	37.4821	5.46912	1.80204	1.9414
477.876	37.5069	5.64475	1.88222	1.88795
477.991	37.1824	5.51685	1.81731	1.67605
478.106	35.1188	3.38647	0.29016	0.75594
478.22	34.7752	2.96841	0.0145	0.55168
478.335	34.3724	2.8825	0.14115	0.78458
478.45	34.968	3.44564	0.72922	1.26945
478.565	34.3686	3.1803	0.47533	1.3019
478.679	35.3689	4.17486	1.40116	1.75241
478.794	36.1993	5.1236	2.21056	2.27928
478.909	36.8407	5.9769	2.70879	2.71261
479.024	37.1919	6.66603	3.11158	2.82142
479.138	36.7472	6.16971	2.61143	2.31555
479.253	35.514	5.09115	1.69514	1.69323
479.368	36.9705	6.62212	2.69734	2.49117
479.483	35.9378	6.02272	2.2201	2.306
479.597	35.9893	6.01699	2.1991	2.4129
479.712	35.3937	5.54739	1.88985	2.34036
479.827	35.7831	5.8051	2.22583	2.53317
479.942	35.7564	5.64284	2.21056	2.55608
480.057	36.0905	5.95018	2.44917	2.4549
480.171	36.2375	6.20597	2.80615	2.65725
480.286	39.0932	8.73914	4.90026	4.15577
480.401	40.3818	9.99141	5.90436	4.94225
480.516	39.5151	9.33092	5.13697	4.38866
480.631	38.91	9.30037	4.97471	4.44975
480.746	37.3027	7.98129	3.98015	3.92288
480.86	35.6228	6.56295	2.82905	3.06576
480.975	34.1586	5.3794	1.7085	2.08838
481.09	32.181	3.72435	0.43333	1.16064
481.205	32.2783	3.78925	0.74067	1.35153
481.32	30.2319	1.97385	-0.7044	0.36652
481.435	31.8221	3.63463	0.60704	1.25227
481.549	32.0703	3.86179	0.97356	1.54434
481.664	31.4117	3.1383	0.60132	1.26945
481.779	32.1027	4.07559	1.4737	1.87267
481.894	30.5278	2.72788	0.55168	1.05755
482.009	30.9306	3.10394	0.89529	1.2389
482.124	31.7343	4.1615	1.62642	1.7295
482.239	31.2799	3.87897	1.3019	1.61497
482.354	29.4703	2.26973	0.10891	0.68531
482.468	29.7929	2.80233	0.3207	0.9812
482.583	31.112	4.16722	1.45271	1.88031
482.698	31.5109	4.43829	1.63787	2.00439
482.813	31.5548	4.17677	1.46225	1.6436
482.928	31.4537	4.21495	1.52906	1.59779
483.043	30.2682	3.38265	0.78267	1.21409
483.158	30.146	3.30438	0.65477	1.11101
483.273	28.5063	2.10556	-0.5326	0.16184
483.388	28.2447	2.08266	-0.70249	0.16724
483.503	26.9505	1.00601	-1.27899	-0.22716
483.618	29.3958	3.3502	0.60514	1.18164
483.732	29.1877	3.08867	0.34934	0.85712
483.847	28.2695	2.47972	-0.17954	0.5326
483.962	29.2412	3.39601	0.7674	1.13009
484.077	29.8559	4.20922	1.32481	1.57488
484.192	29.8406	4.42875	1.43362	1.54052
484.307	30.4266	4.98807	1.97576	1.97194
484.422	29.3996	4.19013	1.37062	1.71423
484.537	29.2355	4.03551	1.16255	1.55006
484.652	27.5022	2.28691	-0.01174	0.82275
484.767	28.0367	2.81187	0.46387	1.13391
484.882	27.1986	1.86504	-0.12854	0.75594
484.997	26.8989	1.86886	-0.24244	0.68722
485.112	27.5804	2.60953	0.36079	1.07283
485.227	27.7675	3.10585	0.68531	1.24654
485.342	28.449	4.0126	1.46034	1.59015
485.457	29.1648	4.87353	2.08648	2.09029
485.572	29.4913	5.40231	2.35182	2.08266
485.687	29.686	5.75546	2.56753	2.15901
485.802	29.308	5.61229	2.65725	2.49881
485.917	29.4569	5.60657	2.7966	2.40718
486.032	26.6622	2.74315	0.66049	0.73113
486.147	27.2559	3.18984	1.0461	1.00983
486.262	27.6071	3.72817	1.52906	1.46416
486.377	25.9998	2.5408	0.70631	0.73494
486.492	26.311	3.15357	1.00792	0.80176
486.607	27.6148	4.49938	1.79632	1.35535
486.722	28.428	5.50348	2.4969	1.93949
486.837	28.0997	5.39849	2.31555	2.12275
486.952	27.4506	5.03197	1.86886	1.83449
487.067	26.7615	4.22831	1.28281	1.40307
487.182	24.1271	1.88604	-0.51351	0.26153
487.298	26.3606	3.65372	0.88575	1.43934
487.413	26.4484	3.94769	0.96974	1.30572
487.528	25.5207	3.17839	0.71204	1.08237
487.643	27.7732	5.29923	2.5408	2.45299
487.758	29.1324	6.58204	3.56782	2.97222
487.873	27.5403	5.33741	2.63625	2.12847
487.988	27.4086	5.2725	2.55226	2.15711
488.103	27.7293	5.6142	2.75461	2.28882
488.218	26.5954	4.65019	2.01203	1.75241
488.333	24.5586	2.98368	0.5555	0.59177
488.448	26.2403	4.65019	1.58824	1.45652
488.563	24.5567	3.27384	0.47724	0.60132
488.679	24.8984	3.86752	0.96402	1.216
488.794	26.5362	5.38513	2.26019	2.31555
488.909	26.771	5.77837	2.49117	2.28119
489.024	25.9177	5.16369	2.0063	1.90703
489.139	27.7026	6.62976	3.17266	2.93977
489.254	27.8515	6.74621	3.40556	3.29102
489.369	26.9676	5.891	2.90923	2.69543
489.484	24.9823	4.11186	1.56915	1.55961
489.6	25.5092	4.90598	2.10938	1.8574
489.715	24.129	3.62317	1.1091	1.06137
489.83	23.3273	3.04476	0.61086	0.79794
489.945	23.1708	3.15357	0.81894	0.78458
490.06	22.9016	3.16694	0.75976	0.52114
490.175	22.1132	2.55035	0.43333	0.41424
490.291	23.4666	3.70526	1.54624	1.28281
490.406	24.0221	4.19395	2.01012	1.75432
490.521	24.0641	4.07559	1.98148	1.50234
490.636	22.3098	2.50262	0.79603	0.86857
490.751	24.4517	4.62728	2.36518	1.93376
490.866	23.6823	3.87706	1.78486	1.7295
490.982	23.1116	3.58309	1.27517	1.55006
491.097	24.0794	4.84872	2.08648	2.22583
491.212	23.5544	4.52038	1.78868	2.29646
491.327	22.579	3.64417	1.19309	1.99103
491.442	23.2662	4.19777	1.69132	2.18956
491.558	23.7587	4.49556	1.96048	2.43581
491.673	23.1478	3.91333	1.65124	2.09602
491.788	21.2847	2.16856	0.47151	1.16255
491.903	21.7524	2.68588	0.83612	0.99074
492.019	20.5536	1.84022	0.22716	0.48869
492.134	21.1206	2.70497	0.68531	0.92966
492.249	21.825	3.49718	1.06519	1.09001
492.364	20.8628	2.75461	0.52687	0.73876
492.479	22.3976	4.24167	1.4508	1.32862
492.595	24.5891	6.15634	3.26811	2.71261
492.71	24.2188	5.77264	3.31965	2.8176
492.825	23.1669	4.71509	2.67443	2.36709
492.94	22.3423	3.77971	2.1991	2.14756
493.056	21.7753	3.3941	1.91085	2.10556
493.171	22.0216	3.97442	2.19719	2.27164
493.286	21.5787	3.53727	1.78104	1.90894
493.402	21.0385	3.24902	1.34199	1.43743
493.517	19.559	1.8994	0.45624	0.84757
493.632	19.6678	1.95667	0.05208	0.7254
493.747	18.8642	1.2599	-0.33407	0.43333
493.863	16.8846	-0.2997	-1.54434	-0.26343
493.978	17.3408	0.07148	-1.11482	0.20998
494.093	18.0052	0.88384	-0.41424	0.73685
494.209	17.6272	0.88193	-0.58032	0.45815
494.324	18.9577	2.31555	0.3837	0.91438
494.439	20.2424	3.39983	1.49852	1.50043
494.555	20.7388	4.03932	1.86504	1.43171
494.67	20.8495	3.74535	1.69514	1.17018
494.785	19.3624	2.21056	0.32643	0.4276
494.9	19.4483	2.53508	0.55359	0.74449
495.016	19.2593	2.37854	0.38752	0.75594
495.131	19.0188	2.00439	0.18109	0.58414
495.246	18.868	2.35182	0.52687	0.79985
495.362	18.5435	2.22392	0.42379	0.9182
495.477	17.9002	1.68751	0.09296	0.73685
495.592	19.6946	3.31774	1.50043	1.50807
495.708	19.7461	3.6289	1.84977	1.68178
495.823	19.7709	3.37501	1.97194	1.92612
495.939	19.1448	2.89587	1.60733	1.7505
496.054	20.2501	4.02214	2.36136	2.22392
496.169	19.958	3.53727	1.90131	1.83259
496.285	20.3493	3.87516	2.19528	2.13802
496.4	19.0245	2.9035	1.29999	1.48516
496.515	19.3357	3.18221	1.18927	1.38398
496.631	19.4006	3.26048	1.21218	1.35917
496.746	19.7251	3.5869	1.39353	1.52715
496.862	18.3564	2.58662	0.66813	0.96783
496.977	18.5549	2.76224	0.84757	0.95256
497.092	18.8604	3.18984	1.13773	1.24463
497.208	18.8775	3.19748	1.237	1.26563
497.323	19.5457	3.9057	1.77723	1.70469
497.439	19.6545	4.09087	2.00439	1.7505
497.554	19.5514	4.10996	2.17047	1.82877
497.669	20.9144	5.50348	3.21084	2.71834
497.785	19.4789	4.14241	2.16856	2.14374
497.9	18.345	3.40365	1.38971	1.46798
498.016	19.1963	4.37148	2.06357	1.93376
498.131	19.6908	4.91744	2.52553	2.30409
498.247	18.9138	4.25122	1.8364	2.00057
498.362	18.2266	3.60218	1.31526	1.51188
498.477	18.0052	3.543	1.3878	1.70278
498.593	17.1289	2.47781	0.78458	1.3439
498.708	16.5677	1.89749	0.39897	1.17782
498.824	14.6015	0.09798	-1.06519	0.25198
498.939	13.6203	-0.93156	-1.93949	-0.29016
499.055	12.8605	-1.65124	-2.41672	-0.71967
499.17	15.5274	0.7044	-0.76549	0.39324
499.286	17.3542	2.348	0.36079	1.10337
499.401	18.7115	3.74153	1.41071	1.9433
499.517	19.6755	4.68264	2.26401	2.43199
499.632	20.3341	5.54548	2.99322	3.05813
499.748	20.9678	6.0399	3.39219	3.16694
499.863	20.525	5.94636	3.41892	3.14021
499.979	20.4486	6.08762	3.72244	3.30629
500.094	19.4731	5.2286	3.14976	2.80042
500.21	16.8579	2.8806	1.45843	1.42025
500.325	17.9135	4.05078	2.18192	1.80013
500.441	16.6002	3.05813	1.47752	1.57106
500.556	15.1265	1.80968	0.47342	0.92775
500.672	14.4679	1.24463	-0.21189	0.27298
500.787	15.6419	2.42436	0.55359	0.92966
500.903	16.9571	3.54873	1.5577	1.64169
501.018	16.457	3.21084	1.43171	1.61306
501.134	17.106	3.62699	1.62069	1.61115
501.249	17.6883	4.17677	2.25255	2.02157
501.365	17.6902	4.23022	2.4759	2.28691
501.48	16.8178	3.40174	1.75814	1.8784
501.596	14.4469	1.21981	-0.05376	0.68531
501.712	13.5459	0.45051	-0.7044	0.26725
501.827	13.2519	0.2558	-0.92393	0.04768
501.943	13.2481	0.30352	-0.88193	0.09862
502.058	12.6219	-0.22716	-1.26754	-0.35888
502.174	11.8412	-0.87621	-1.60924	-0.59559
502.289	13.2633	0.33597	-0.74831	0.0471
502.405	14.5805	1.73141	0.45242	0.91247
502.521	14.1873	1.25036	0.00825	0.52114
502.636	14.2312	1.35153	0.08012	0.54405
502.752	15.9588	3.23948	1.43362	1.54815
502.867	16.3387	3.85988	1.83259	1.86313
502.983	15.9759	3.564	1.4088	1.48325
503.098	16.0179	3.86561	1.6436	1.79059
503.214	17.694	5.37749	3.06958	2.8176
503.33	18.1006	5.62566	3.44564	3.20893
503.445	17.5012	5.09115	2.8806	2.8806
503.561	16.5773	4.63873	2.51599	2.70879
503.677	15.0807	3.22611	1.59206	1.93758
503.792	12.9846	1.38017	0.30734	0.90102
503.908	13.4867	2.05402	0.56887	0.97165
504.023	13.2939	1.79632	0.31688	0.60895
504.139	12.5379	0.90866	-0.27107	0.28061
504.255	13.9716	2.28501	0.77312	1.0671
504.37	15.5483	3.19557	1.37826	1.44698
504.486	15.7602	3.1383	1.56342	1.74859
504.602	15.283	2.72979	1.38971	1.87649
504.717	13.4752	1.21791	0.44287	1.28854
504.833	12.0512	-0.1928	-0.67004	0.25198
504.949	10.8103	-1.20836	-1.41644	-0.25389
505.064	10.1766	-1.4737	-1.71996	-0.59559
505.18	11.7724	0.37224	-0.30161	0.26153
505.296	11.9843	0.85521	-0.07955	0.28443
505.411	15.0043	4.18249	2.20865	1.93758
505.527	15.8404	4.9518	2.73552	2.36136
505.643	16.7395	5.76692	3.6499	3.17266
505.758	16.1955	5.0377	3.14021	2.78515
505.874	14.7466	3.59454	2.12656	2.19528
505.99	14.926	3.7148	2.18956	2.15901
506.105	14.0956	2.80424	1.58061	1.8784
506.221	11.9347	0.92202	-0.05016	0.46578
506.337	13.0476	2.17047	0.89529	1.20645
506.452	12.5685	1.86313	0.6624	1.05183
506.568	13.0343	2.4759	1.07474	1.33244
506.684	11.7114	1.06328	-0.01788	0.39133
506.8	11.4193	0.7044	-0.18225	0.33979
506.915	12.3146	1.50616	0.57459	0.83421
507.031	12.0913	1.31717	0.46769	0.82466
507.147	10.6118	-0.06749	-0.54978	0.12633
507.263	11.5109	0.59177	0.06524	0.67958
507.378	13.0705	2.28119	1.32672	1.54243
507.494	14.2789	3.47237	2.22774	2.22201
507.61	14.5939	3.88661	2.28501	2.15329
507.726	15.1207	4.55283	2.63816	2.30409
507.841	14.5824	4.19395	2.32318	2.0712
507.957	13.7673	3.61172	1.78104	1.76005
508.073	13.4122	3.50482	1.47943	1.42598
508.189	11.7591	2.02539	0.37988	0.74831
508.304	10.1117	0.48105	-0.64331	0.29207
508.42	10.1651	0.60132	-0.45624	0.30925
508.536	9.83869	0.29398	-0.61468	0.03233
508.652	9.15911	-0.57841	-1.132	-0.34552
508.767	9.1572	-0.58986	-1.1091	-0.19471
508.883	9.72607	-0.12419	-0.66049	0.10694
508.999	8.52916	-1.3878	-1.81541	-0.75976
509.115	9.81197	-0.24053	-1.01365	-0.11136
509.231	11.0337	1.0041	-0.02286	0.56887
509.346	10.8199	0.73113	-0.17063	0.69486
509.462	10.3541	0.41615	-0.4486	0.39897
509.578	10.9459	1.2599	0.1008	0.72349
509.694	11.8202	2.08838	0.8323	1.13964
509.81	10.9383	1.35344	0.37034	0.87621
509.925	10.3808	1.0022	-0.11963	0.39897
510.041	11.3277	1.96048	0.54023	0.92011
510.157	9.6898	0.51923	-0.60704	0.1845
510.273	11.0795	1.78295	0.35697	0.71013
510.389	10.3808	1.06901	-0.17567	0.1159
510.505	9.86542	0.72731	-0.35888	0.18965
510.62	10.7321	1.5577	0.51732	0.70249
510.736	11.593	2.39763	1.12246	1.24272
510.852	10.8829	1.63596	0.54787	0.66431
510.968	9.46263	0.02862	-0.42569	0.0868
511.084	10.3579	1.2599	0.41042	0.70058
511.2	10.5641	1.81922	0.83612	1.17018
511.316	8.26382	-0.11869	-0.71204	0.13779
511.431	9.38437	0.88766	0.00889	0.73494
511.547	11.0833	2.65152	1.41834	1.82495
511.663	12.7155	4.42111	2.91305	2.7966
511.779	13.2404	4.74182	3.10585	2.7966
511.895	12.6677	4.22067	2.65343	2.51599
512.011	12.3031	3.71289	2.30791	2.31555
512.127	10.5125	1.63024	0.81321	1.22554
512.243	10.0029	1.3878	0.54596	0.78839
512.359	9.06175	0.44097	-0.11433	0.36079
512.474	8.38599	-0.23289	-0.52878	0.24244
512.59	9.00258	0.14714	-0.22907	0.52687
512.706	9.81006	1.05374	0.33407	0.74067
512.822	9.48936	0.98883	0.37415	0.74258
512.938	11.3983	2.88823	1.6436	1.81922
513.054	11.5415	3.38647	1.87076	1.95476
513.17	11.2284	3.20512	1.38589	1.74287
513.286	10.1403	2.09793	0.53641	1.14346
513.402	10.0849	1.88413	0.52496	1.15109
513.518	8.77541	0.57841	-0.33216	0.68913
513.634	7.84003	-0.44669	-0.95829	0.13535
513.75	7.87057	-0.6834	-0.98883	0.02623
513.865	9.33855	0.65668	0.15949	1.00601
513.981	9.21447	0.69104	0.37988	1.10337
514.097	10.9726	2.35755	1.58442	1.8364
514.213	12.3031	3.89234	2.59807	2.53126
514.329	14.13	5.52639	3.73389	3.44373
514.445	13.7272	5.37368	3.56591	3.27766
514.561	12.0015	3.98969	2.2831	2.32509
514.677	10.272	2.54844	0.94111	1.52525
514.793	9.36719	1.73714	0.77503	1.48516
514.909	9.54663	1.80968	1.04992	1.61497
515.025	7.99656	0.30543	0.02825	0.87048
515.141	7.72168	0.14671	0.23098	0.85521
515.257	8.88231	1.29999	1.09382	1.48707
515.373	10.4171	2.6897	2.06739	2.08266
515.489	10.2911	2.56944	1.78868	1.60542
515.605	10.23	2.75651	1.74668	1.54624
515.721	10.9459	3.48764	2.23537	1.9643
515.837	12.139	4.54329	2.81187	2.44917
515.953	12.5685	4.9957	3.3941	2.83287
516.069	13.7081	5.84518	4.19204	3.3941
516.185	12.9789	5.16751	3.77207	3.17266
516.301	14.4889	6.65458	4.79717	3.95915
516.417	13.1717	5.59702	3.66708	3.03331
516.533	11.6446	4.28176	2.68016	2.35182
516.649	11.7915	4.76281	3.02186	2.65725
516.765	12.0893	5.34504	3.27384	3.02949
516.881	11.9996	5.22669	3.27956	2.98177
516.997	12.3146	5.43285	3.48	3.16885
517.113	13.1793	6.13344	4.08896	3.70717
517.229	14.193	6.74621	4.72654	4.0985
517.345	14.0307	6.54004	4.40966	3.68808
517.461	13.0476	5.53975	3.62699	3.18221
517.578	9.74325	2.48735	1.37253	1.7925
517.694	9.38627	2.39382	1.4737	1.68178
517.81	8.46807	1.75814	0.97356	1.27136
517.926	9.58671	3.29293	1.8135	1.88031
518.042	9.94369	3.69381	2.22965	2.13993
518.158	11.3697	5.07015	3.15739	2.64198
518.274	12.1027	5.79746	3.49909	2.7966
518.39	13.2252	6.75575	4.13859	2.95886
518.506	13.0686	6.5954	3.91524	2.45681
518.622	10.7798	4.41539	2.54844	1.64169
518.738	9.17438	2.93786	1.55197	1.12437
518.854	8.06147	1.86695	1.01556	0.68149
518.97	5.02816	-0.96593	-1.0461	-0.63759
519.087	7.42197	1.33435	0.65095	0.72349
519.203	7.38952	1.13964	0.58605	1.02128
519.319	8.3249	1.90513	1.07092	1.43553
519.435	7.81712	1.22363	0.5326	1.24654
519.551	7.39716	0.70058	-0.08682	0.73303
519.667	6.11053	-0.36652	-0.88193	0.09227
519.783	6.32051	-0.0371	-0.51541	0.54978
519.899	6.90465	0.66622	0.00582	0.92011
520.015	6.05326	-0.20998	-0.59941	0.26725
520.132	6.18116	0.0121	-0.31879	0.26916
520.248	10.0735	3.5869	2.57326	2.14374
520.364	11.7056	5.24387	3.77971	2.81378
520.48	12.2478	5.69438	4.11186	2.84814
520.596	12.1122	5.38322	4.03169	3.00277
520.712	10.9001	4.37721	3.12303	2.60953
520.829	8.21227	2.00248	1.30954	1.6436
520.945	6.82447	0.62995	0.03563	0.83994
521.061	4.79527	-1.20073	-1.43934	-0.1077
521.177	3.65372	-2.31173	-2.32891	-0.66813
521.293	4.13477	-1.77341	-2.17238	-0.60895
521.409	5.55693	-0.26343	-0.78839	0.11108
521.526	7.30934	1.38971	0.68913	0.86475
521.642	8.31536	2.85005	1.98148	1.73714
521.758	9.62298	4.45929	3.43037	2.93595
521.874	9.72034	4.73991	3.64608	3.0524
521.99	9.27556	4.55474	3.55636	3.05813
522.106	9.10566	4.21876	3.17075	2.97032
522.223	8.48144	3.59645	2.48354	2.40909
522.339	7.26926	2.41672	1.18164	1.45652
522.455	7.50024	2.40527	0.8323	1.19309
522.571	6.1048	0.77694	0.06541	0.79412
522.688	5.47103	-0.20807	-0.50014	0.2558
522.804	4.97089	-0.40279	-0.72349	0.08413
522.92	5.56839	0.12674	-0.09061	0.62995
523.036	5.34504	-0.18549	-0.12862	0.75594
523.152	4.72845	-0.56314	-0.20807	0.74449
523.269	4.48029	-0.89339	-0.45242	0.42188
523.385	4.759	-0.67386	-0.14941	0.46196
523.501	5.63329	0.23098	0.41424	0.93729
523.617	6.5744	1.14346	0.77694	1.19882
523.734	5.6772	0.32834	-0.08587	0.51541
523.85	6.07235	0.89148	0.08854	0.47724
523.966	7.39716	2.21819	0.8972	1.17591
524.082	6.95046	1.9204	0.52687	0.85521
524.199	4.38484	-0.42379	-1.29617	-0.45051
524.315	3.88279	-0.78458	-1.38971	-0.4696
524.431	3.93051	-0.67958	-0.94302	-0.09736
524.547	3.96297	-0.8533	-0.8113	0.13214
524.664	3.73962	-1.07474	-1.03847	-0.10206
524.78	5.28396	0.41042	0.11069	0.74449
524.896	6.33387	1.41453	0.96974	1.30381
525.012	7.60714	2.6458	1.88413	1.76959
525.129	9.72416	4.49938	3.21657	2.58853
525.245	9.9895	4.73609	3.42274	2.4759
525.361	9.49318	4.11759	3.22421	2.25828
525.478	10.7015	5.28205	3.97442	2.69925
525.594	10.3885	4.93462	3.71862	2.4129
525.71	9.48745	3.95533	2.93595	1.81922
525.826	9.29465	3.74153	2.70497	1.85931
525.943	9.14002	3.66135	2.41672	1.8364
526.059	8.82886	3.46091	2.0922	1.63215
526.175	8.83459	3.53155	2.16092	1.80586
526.292	8.94149	3.74153	2.51981	2.27928
526.408	7.77704	2.72788	1.71423	1.74477
526.524	6.4026	1.34962	0.88002	0.94874
526.641	5.93491	1.153	0.62995	0.78839
526.757	4.57383	-0.18355	-0.31498	0.29398
526.873	2.7527	-1.81731	-1.58824	-0.58605
526.99	3.27193	-1.35535	-1.30381	-0.2768
527.106	3.08485	-1.34962	-1.74287	-0.36843
527.222	4.48029	-0.06737	-0.64522	0.44097
527.339	5.20569	0.64713	-0.0714	0.80176
527.455	5.14078	0.42379	-0.11743	0.66431
527.571	5.21332	0.47533	-0.02752	0.91438
527.688	5.97499	1.10719	0.82848	1.31144
527.804	5.95972	1.15109	0.90866	1.34199
527.921	6.07235	1.1091	0.90484	1.05565
528.037	6.35105	1.41262	1.42025	1.39735
528.153	7.01918	2.01584	2.09029	1.97003
528.27	6.83402	1.81159	1.71232	1.72378
528.386	6.40451	1.30954	1.3439	1.25608
528.502	5.87191	0.9182	1.01747	1.03465
528.619	5.76692	0.84184	1.04801	1.07664
528.735	3.93433	-0.67958	-0.21762	0.4047
528.852	3.46091	-1.07474	-0.68531	-0.1244
528.968	3.35401	-0.93729	-0.73113	-0.28634
529.084	4.89453	0.51732	0.43333	0.50778
529.201	5.36413	0.99074	0.8323	0.87048
529.317	5.81273	1.48325	0.97356	0.91057
529.434	5.79555	1.40307	0.87621	0.98692
529.55	6.28042	1.93185	1.51952	1.5367
529.666	7.95266	3.7148	2.94741	2.58471
529.783	8.73151	4.41348	3.40556	2.85769
529.899	7.63386	3.39219	2.44917	2.39572
530.016	6.34724	2.11129	1.50234	1.87458
530.132	6.14489	2.07311	1.46607	1.75814
530.248	5.20187	1.14918	0.66431	1.14346
530.365	5.30114	1.25418	0.60895	1.16064
530.481	5.31068	1.34008	0.71013	1.24081
530.598	2.99704	-0.88384	-0.8743	0.18344
530.714	4.4612	0.32452	0.07994	0.5555
530.831	6.71757	2.58089	1.8364	1.67796
530.947	7.26926	3.13067	2.05784	1.93185
531.064	7.81903	3.70717	2.306	2.16474
531.18	6.58967	2.45872	1.38398	1.44507
531.297	6.72139	2.61525	1.56915	1.49279
531.413	6.59349	2.44917	1.39353	1.45461
531.529	7.88966	3.41128	2.31937	2.26019
531.646	7.48878	2.94932	2.01966	1.96048
531.762	6.36633	1.77723	1.26754	1.35344
531.879	8.19891	3.37692	2.54271	2.14565
531.995	7.4716	2.9665	2.28691	2.05784
532.112	6.71375	2.54462	1.80204	1.66842
532.228	5.48058	1.51188	1.02892	1.18164
532.345	4.58528	0.91057	0.63377	0.88384
532.461	3.9267	0.32261	0.24816	0.7674
532.578	2.83287	-0.7674	-0.70822	0.16522
532.694	2.59998	-0.91438	-0.88384	0.34552
532.811	2.80042	-0.69867	-0.6834	0.59941
532.927	4.696	1.12628	0.88384	1.64169
533.044	5.86809	2.25064	1.71232	2.04257
533.16	6.08571	2.47208	2.01203	2.23919
533.277	5.7631	2.13611	1.97003	2.15711
533.393	6.29379	2.57135	2.22583	2.27928
533.51	7.25971	3.48	2.6897	2.41863
533.626	6.79393	3.04095	2.29073	2.26592
533.743	4.74372	1.18354	0.69104	1.26945
533.859	3.37501	-0.02061	-0.33979	0.57077
533.976	3.56591	0.01645	-0.2558	0.52878
534.093	3.48955	-0.04309	-0.17118	0.61277
534.209	4.33712	0.63759	0.50396	0.98311
534.326	4.05269	0.26534	0.33025	0.99838
534.442	3.2452	-0.58605	-0.34743	0.54978
534.559	3.42655	-0.48678	-0.19662	0.65286
534.675	4.68073	0.76167	0.56887	1.32481
534.792	6.1258	2.15901	1.62451	1.82686
534.908	6.61258	2.81378	1.90322	1.93949
535.025	6.19643	2.52744	1.64169	1.71423
535.142	5.70965	2.30791	1.49088	1.59588
535.258	4.1405	0.88575	1.0041	1.27899
535.375	5.92345	2.47972	1.30954	1.35153
535.491	6.75384	3.19175	1.24845	1.37826
535.608	6.50377	3.04858	0.71394	0.89529
535.724	5.30495	1.85358	-0.33025	0.18432
535.841	4.99761	1.6226	-0.82085	-0.08083
535.958	4.37148	1.14346	-1.25227	-0.35506
536.074	5.01098	1.81922	-0.69486	0.12481
536.191	3.09822	0.08263	-1.60542	-0.48296
536.307	2.65534	-0.23671	-1.21791	-0.48678
536.424	4.67882	1.58251	1.05755	1.15109
536.541	7.26544	3.86561	2.47781	2.13802
536.657	8.56352	5.00716	3.67662	2.99322
536.774	7.55942	4.08323	2.94741	2.40145
536.89	6.73284	3.42083	2.66679	2.20292
537.007	5.01098	1.92421	1.63024	1.61497
537.124	3.96106	0.96593	0.77503	1.16827
537.24	4.08323	0.95829	0.57268	0.70822
537.357	2.8825	-0.1692	-0.18644	0.16688
537.474	2.46445	-0.45433	-0.36652	0.09957
537.59	4.52038	1.53861	1.22745	1.34581
537.707	4.20349	1.08237	0.89148	1.06328
537.823	1.92612	-1.20263	-0.86666	0.05497
537.94	1.47752	-1.62642	-1.25418	-0.21189
538.057	2.35373	-0.62613	-0.51732	0.25771
538.173	3.522	0.33407	0.20617	0.63377
538.29	3.48382	0.4066	0.09249	0.64713
538.407	4.19968	1.24463	0.78076	1.08046
538.523	5.90627	2.82333	2.22774	2.18765
538.64	6.10862	3.04667	2.37663	2.29837
538.757	7.68922	4.46884	3.48573	3.06576
538.873	6.91419	3.57163	2.73361	2.49308
538.99	5.07015	1.72187	1.27327	1.54434
539.107	4.41348	1.19882	0.66431	0.96593
539.223	4.696	1.43934	0.71013	1.01747
539.34	3.96678	0.81703	0.31307	0.73876
539.457	2.34418	-0.4486	-0.75403	-0.03557
539.573	1.80968	-0.97547	-0.90675	-0.21762
539.69	1.74096	-1.12628	-0.82275	-0.09424
539.807	2.79088	-0.14613	-0.12697	0.36843
539.924	3.78162	0.8323	0.64904	1.0251
540.04	2.70688	-0.16647	-0.3417	0.17823
540.157	2.61525	-0.83612	-0.84375	-0.25198
540.274	4.675	1.91085	1.22554	1.2599
540.39	6.51141	4.27603	3.02568	2.51981
540.507	6.26133	4.60819	3.15548	2.53699
540.624	7.5556	6.16207	4.25885	3.33874
540.741	7.86485	6.45796	4.54901	3.7148
540.857	7.91639	6.4675	4.55092	3.75871
540.974	8.09201	6.3186	4.4402	3.65944
541.091	7.34943	5.06824	3.60981	3.06195
541.208	4.8029	2.06357	1.42025	1.40116
541.324	4.45166	1.13964	0.7254	0.86857
541.441	4.63491	1.82686	1.33244	1.20263
541.558	4.29703	1.74668	1.24845	1.24272
541.674	4.10041	1.62833	1.00029	1.15682
541.791	4.45738	2.08648	1.23509	1.55006
541.908	4.45738	2.07311	1.24081	1.54052
542.025	5.14269	2.52744	1.73332	1.82686
542.141	3.77398	1.12819	0.82085	1.29808
542.258	2.12656	-0.4696	-0.21571	0.41806
542.375	1.79059	-0.86666	-0.48296	0.10679
542.492	2.06739	-0.4696	-0.26153	0.39897
542.609	1.52906	-1.02319	-0.56505	0.19853
542.725	2.10366	-0.31879	0.03361	0.6414
542.842	3.23566	0.6624	0.52687	0.88384
542.959	4.10614	1.48898	0.95638	1.18736
543.076	4.53947	2.0922	1.36871	1.36871
543.192	4.81817	2.31746	1.45271	1.3668
543.309	3.44182	1.34581	0.41806	0.61277
543.426	2.70688	0.74258	-0.09517	0.16401
543.543	4.70364	2.58662	1.22172	1.17209
543.66	5.53021	3.22993	1.81541	1.9414
543.776	6.04181	3.59645	2.12847	2.18001
543.893	7.61668	4.86399	3.24711	3.06385
544.01	8.85559	5.79555	3.83698	3.58118
544.127	8.63988	5.42522	3.68808	3.35592
544.244	6.87601	3.73198	2.46254	2.23919
544.36	4.79527	1.80395	1.09573	1.26945
544.477	3.76444	1.07092	0.42569	0.64904
544.594	1.8364	-0.62422	-0.81321	-0.26343
544.711	1.38398	-0.85139	-0.90484	-0.45815
544.828	1.19882	-1.01938	-0.8533	-0.22526
544.945	1.35153	-0.78076	-0.68531	-0.15915
545.061	1.47752	-0.77503	-0.60895	0.0637
545.178	1.49279	-0.75976	-0.67004	0.05208
545.295	1.13009	-1.20263	-0.8743	-0.05
545.412	1.07664	-1.38971	-0.97929	-0.19662
545.529	1.04228	-1.43171	-0.82466	-0.1212
545.646	0.54214	-1.83449	-1.19118	-0.42379
545.763	0.24053	-2.0483	-1.18354	-0.33025
545.879	1.64933	-0.64331	-0.16659	0.35125
545.996	2.84814	0.40279	0.69104	0.81321
546.113	3.41701	0.88957	0.88766	0.80557
546.23	4.0126	1.46225	1.29045	1.21409
546.347	5.60466	3.05813	2.27164	1.97003
[truncated: 1,650 more rows]

## Sheet: Fig4
Fig4a																					Fig4b							Fig4c
Time/s	Stress (KPa)	Time/s	Stress (KPa)	Time/s	Stress (KPa)	Time/s	Stress (KPa)	Time/s	Stress (KPa)	Time/s	Stress (KPa)	Time/s	Stress (KPa)	Time/s	Stress (KPa)	Time/s	Stress (KPa)	Time/s	Stress (KPa)		Cycle	Stress	Error	Stress	Error			Time/s	stress	Time/s	stress	Time/s	stress	Time/s	stress	Time/s	stress		Time/s	stress	Time/s	stress	Time/s	stress	Time/s	stress	Time/s	stress
0	0	400	0	800	0	1200	0	1600	-1.74356	0	0	400	0	800	0	1200	0	1600	0		1	9.73	0.73	9.35	0.62			0	0.70839	399.83	-1.20782	799.76	-0.90194	1200	0.4184	1600	0.01656		0	0.13481	400.91	0.54315	800.4	0.56769	1200.3	1.47246	1600.53	1.16372
0.06	1.26937	400.06	0.33731	800.06	0.32332	1200.06	0.65255	1600.04	-2.14058	0.06	0.81689	400.06	0.45578	800.06	0.11712	1200.06	0.17447	1600.06	-0.10548		2	13.14	0.82	9.47	0.75			0.05	0.69778	399.92	-1.36491	799.85	-0.9646	1200.07	0.35981	1600.07	0.08731		0.04	0.3071	400.92	0.53947	800.46	0.55774	1200.36	1.39832	1600.6	1.11918
0.09	1.184	400.09	0.35766	800.09	3.6179	1200.09	0.31	1600.07	-2.47128	0.09	0.73439	400.09	0.45957	800.09	0.16473	1200.09	0.018	1600.09	-0.17855		3	14.73	0.65	9.29	0.94			0.08	0.67891	400.01	-1.27576	799.94	-1.01478	1200.1	0.32681	1600.1	0.05732		0.07	0.46387	400.93	0.53552	800.53	0.54718	1200.42	1.32742	1600.66	1.07525
0.11	1.37521	400.19	0.33947	800.11	3.10167	1200.11	1.14545	1600.09	-2.73569	0.19	0.81039	400.19	0.47011	800.19	0.11793	1200.19	0.18285	1600.19	-0.36771		4	15.98	0.89	8.91	0.83			0.1	0.64135	400.1	-1.31038	800.03	-0.99203	1200.12	0.29499	1600.12	0.06165		0.09	0.6051	400.94	0.53128	800.59	0.53602	1200.49	1.25974	1600.73	1.03193
0.12	1.4874	400.29	0.28318	800.12	2.81138	1200.12	0.36115	1600.1	-2.93378	0.29	0.8791	400.29	0.65053	800.29	0.02948	1200.29	0.07303	1600.29	-0.12552		5	16.53	0.68	8.98	1.25			0.11	0.63985	400.19	-1.21699	800.12	-0.95335	1200.13	0.28563	1600.13	0.0586		0.1	0.73082	401.04	0.52675	800.65	0.52424	1200.56	1.19528	1600.79	0.98923
0.22	1.47753	400.39	0.20481	800.22	3.51351	1200.22	-0.32395	1600.2	-3.06559	0.39	0.98567	400.39	0.56857	800.39	0.14552	1200.39	0.02241	1600.39	-0.40955									0.21	0.78811	400.28	-1.14191	800.21	-0.99749	1200.23	0.40164	1600.23	0.0016		0.2	0.841	401.14	0.52194	800.71	0.51186	1200.62	1.13406	1600.86	0.94714
0.32	1.28631	400.49	0.45075	800.32	2.92435	1200.32	1.7763	1600.3	-3.13107	0.49	0.76225	400.49	0.66622	800.49	0.08304	1200.49	0.2594	1600.49	-0.22982									0.31	0.77093	400.37	-1.08619	800.3	-1.04364	1200.33	0.38805	1600.33	0.0752		0.3	0.93566	401.24	0.51685	800.77	0.49887	1200.69	1.07606	1600.93	0.90568
0.42	1.45777	400.59	0.59927	800.42	3.1031	1200.42	1.1625	1600.4	-3.13025	0.59	0.84096	400.59	0.41737	800.59	0.23343	1200.59	0.20747	1600.59	-0.03712									0.41	0.80938	400.46	-1.12739	800.39	-1.07698	1200.42	0.34656	1600.43	0.10091		0.4	1.01479	401.3	0.51147	800.84	0.48527	1200.75	1.02128	1600.99	0.86482
0.52	2.06811	400.69	0.40962	800.52	2.29372	1200.52	1.0044	1600.5	-2.63958	0.69	0.94293	400.69	0.58264	800.69	0.07736	1200.69	0.02759	1600.69	-0.37655									0.51	0.82676	400.55	-1.22196	800.48	-1.07331	1200.51	0.36378	1600.52	0.08762		0.5	1.02491	401.36	0.54878	800.9	0.4531	1200.81	0.95094	1601.06	0.82477
0.62	1.54879	400.79	0.46244	800.62	3.14886	1200.62	0.48825	1600.6	-2.27419	0.79	0.90263	400.79	0.43306	800.79	0.11009	1200.79	0.24155	1600.79	-0.297									0.6	0.83097	400.64	-1.15013	800.57	-1.09554	1200.6	0.37407	1600.61	0.08986		0.59	1.10656	401.42	0.58739	800.96	0.46517	1200.88	0.95654	1601.13	0.76818
0.72	1.89595	400.89	0.5668	800.72	2.62977	1200.72	1.1408	1600.7	-2.17572	0.89	0.93698	400.89	0.74331	800.89	0.03841	1200.89	0.04409	1600.89	-0.0937									0.69	1.01047	400.74	-1.1379	800.66	-0.98824	1200.69	0.40942	1600.7	0.14316		0.65	1.14777	401.49	0.56373	801.03	0.39718	1200.94	0.94703	1601.2	0.73564
0.82	1.40767	400.99	0.74649	800.82	1.92621	1200.82	1.75615	1600.8	-2.25755	0.99	1.01272	400.99	0.62889	800.99	0.17149	1200.99	0.16825	1600.99	-0.11697									0.78	1.04313	400.77	-1.19768	800.75	-0.99821	1200.78	0.50243	1600.79	0.122		0.72	1.16458	401.55	0.50499	801.09	0.37952	1201.01	0.89557	1601.26	0.69125
0.92	1.69415	401.09	0.70666	800.92	3.06306	1200.92	1.3702	1600.9	-2.22307	1.09	1.05925	401.09	0.41088	801.09	0.0449	1201.09	0.08088	1601.09	-0.16706									0.87	1.00465	400.87	-1.17112	800.84	-1.0664	1200.87	0.52383	1600.88	0.15126		0.78	1.21276	401.62	0.40559	801.16	0.42922	1201.08	0.84564	1601.33	0.65931
1.02	1.59183	401.19	0.75602	801.02	2.51537	1201.02	-0.3007	1601	-2.37245	1.19	1.01489	401.19	0.39952	801.19	0.20747	1201.19	0.08142	1601.19	-0.4455									0.96	1.04467	400.97	-1.19129	800.93	-1.04036	1200.96	0.52606	1600.97	0.15707		0.84	1.20537	401.68	0.34135	801.22	0.47522	1201.14	0.76652	1601.39	0.6786
1.12	1.49869	401.29	0.75862	801.12	2.50679	1201.12	1.24155	1601.1	-2.72406	1.29	0.93861	401.29	0.64052	801.29	0.08845	1201.29	0.26346	1601.29	-0.25752									1.05	1.04787	401.07	-1.14866	801.02	-1.12731	1201.05	0.54393	1601.06	0.20974		0.9	1.20866	401.74	0.27959	801.29	0.58938	1201.21	0.67909	1601.45	0.69304
1.22	1.46059	401.39	1.05782	801.22	1.38567	1201.22	-0.5363	1601.2	-3.04249	1.39	1.09468	401.39	0.60293	801.39	0.12957	1201.39	0.23127	1601.39	0.01138									1.14	1.14149	401.16	-1.15505	801.11	-1.06138	1201.14	0.55395	1601.15	0.16132		0.97	1.21925	401.81	0.22755	801.35	0.67727	1201.28	0.65071	1601.52	0.69063
1.32	2.22052	401.49	1.24617	801.32	1.74746	1201.32	2.18395	1601.3	-3.64678	1.49	0.95484	401.49	0.65648	801.49	0.34704	1201.49	0.02813	1601.49	-0.07867									1.23	1.19261	401.25	-1.26931	801.2	-1.07573	1201.23	0.64326	1601.24	0.18716		1.04	1.30105	401.87	0.17711	801.41	0.72752	1201.34	0.65084	1601.58	0.69486
1.42	1.72519	401.59	1.10891	801.42	3.52495	1201.42	0.48825	1601.4	-3.66335	1.59	1.02652	401.59	0.7003	801.59	0.2145	1201.59	0.01257	1601.59	-0.15822									1.32	1.32491	401.34	-1.2704	801.3	-0.97767	1201.32	0.59514	1601.33	0.18331		1.1	1.37777	401.94	0.1577	801.48	0.75782	1201.41	0.66309	1601.65	0.6508
1.52	2.02154	401.69	1.09636	801.52	3.11025	1201.52	1.1036	1601.5	-3.77125	1.69	1.10739	401.69	0.81256	801.69	0.29186	1201.69	0.17825	1601.69	-0.03064									1.41	1.23539	401.43	-1.2364	801.33	-1.04216	1201.41	0.56949	1601.42	0.19391		1.17	1.39425	402	0.15888	801.55	0.77264	1201.48	0.63856	1601.72	0.59506
1.62	2.1542	401.79	1.1323	801.62	2.50965	1201.62	0.60295	1601.6	-3.85491	1.79	1.10334	401.79	0.63647	801.79	0.22478	1201.79	0.04409	1601.79	0.19682									1.5	1.20061	401.52	-1.16471	801.43	-1.0485	1201.5	0.62681	1601.51	0.24478		1.24	1.41333	402.06	0.10752	801.56	0.76653	1201.54	0.5837	1601.78	0.55497
1.72	1.87619	401.89	1.04959	801.72	2.1593	1201.72	1.11135	1601.7	-3.66277	1.89	0.91859	401.89	0.78443	801.89	0.21775	1201.89	0.20963	1601.89	-0.06217									1.59	1.26678	401.61	-1.25707	801.53	-1.0226	1201.59	0.69291	1601.6	0.27182		1.3	1.39824	402.13	0.11731	801.57	0.71346	1201.6	0.5433	1601.85	0.52241
1.82	2.66293	401.99	1.13056	801.82	1.00672	1201.82	1.71895	1601.8	-3.3053	1.99	1.11037	401.99	0.68461	801.99	0.47688	1201.99	0.14363	1601.99	-0.07896									1.68	1.27797	401.7	-1.1907	801.63	-0.92729	1201.68	0.63945	1601.69	0.32022		1.36	1.36449	402.19	0.14003	801.67	0.62866	1201.67	0.46222	1601.92	0.45005
1.92	2.23605	402.09	1.11108	801.92	2.19362	1201.92	1.6492	1601.9	-2.92066	2.09	1.1174	402.09	0.94104	802.09	0.25859	1202.09	0.1274	1602.09	-0.15439									1.77	1.33762	401.79	-1.16937	801.72	-0.94231	1201.77	0.73201	1601.78	0.33344		1.43	1.37745	402.25	0.15995	801.77	0.59614	1201.73	0.41675	1601.98	0.35112
2.02	1.66945	402.19	0.9552	802.02	2.2022	1202.02	0.3441	1602	-2.54997	2.19	1.06168	402.19	0.79606	802.19	0.41548	1202.19	0.11523	1602.19	-0.18032									1.86	1.45172	401.88	-1.10729	801.81	-0.97514	1201.86	0.77918	1601.87	0.38775		1.49	1.44144	402.32	0.16602	801.87	0.53873	1201.8	0.39833	1602.05	0.24234
2.12	1.95804	402.29	0.77204	802.12	1.81896	1202.12	1.09895	1602.1	-2.50361	2.29	1.32676	402.29	0.93509	802.29	0.46741	1202.29	0.25183	1602.29	-0.11285									1.95	1.50975	401.97	-1.07904	801.9	-0.95921	1201.95	0.85905	1601.96	0.44044		1.56	1.49337	402.38	0.09948	801.93	0.40522	1201.86	0.4004	1602.12	0.18179
2.22	1.90441	402.39	1.10199	802.22	3.40769	1202.22	1.798	1602.2	-2.48783	2.39	1.31107	402.39	1.10388	802.39	0.44388	1202.39	0.1182	1602.39	-0.1043									2.04	1.56323	402.06	-1.17108	801.99	-0.91416	1202.04	0.90347	1602.05	0.49602		1.63	1.53251	402.44	0.05759	801.99	0.38383	1201.93	0.42393	1602.18	0.13896
2.32	2.13585	402.49	1.12363	802.32	1.33133	1202.32	1.05245	1602.3	-2.37683	2.49	1.32379	402.49	0.92562	802.49	0.36516	1202.49	0.25183	1602.49	-0.13907									2.13	1.65998	402.15	-1.0504	802.08	-0.83498	1202.13	0.88357	1602.14	0.5073		1.69	1.55848	402.51	0.0857	802.05	0.39171	1202	0.4356	1602.24	0.13229
2.42	2.31084	402.59	1.04786	802.42	2.43386	1202.42	0.30225	1602.4	-2.22191	2.59	1.31865	402.59	0.86287	802.59	0.66811	1202.59	0.51096	1602.59	-0.20036									2.22	1.74664	402.24	-1.03935	802.17	-0.93124	1202.22	0.94574	1602.23	0.52958		1.76	1.59682	402.57	0.13041	802.11	0.41537	1202.06	0.443	1602.31	0.09134
2.52	2.38069	402.69	0.80148	802.52	2.85428	1202.52	1.07725	1602.5	-2.30383	2.69	1.36084	402.69	1.13444	802.69	0.48607	1202.69	0.35705	1602.69	0.01963									2.31	1.79675	402.33	-1.06359	802.26	-0.95817	1202.31	0.98638	1602.32	0.49692		1.83	1.63838	402.64	0.15722	802.17	0.49576	1202.13	0.47621	1602.37	0.03984
2.62	2.69963	402.79	1.06994	802.62	2.37666	1202.62	1.519	1602.6	-2.30608	2.79	1.30648	402.79	0.99243	802.79	0.35191	1202.79	0.27184	1602.79	-0.20213									2.4	1.83081	402.42	-1.0876	802.35	-1.00881	1202.4	1.00693	1602.41	0.48467		1.89	1.685	402.71	0.1984	802.24	0.51293	1202.19	0.57105	1602.44	0.01595
2.72	2.74196	402.89	1.04396	802.72	2.63263	1202.72	0.9951	1602.7	-2.25756	2.89	1.21911	402.89	0.97729	802.89	0.2172	1202.89	0.23776	1602.89	-0.06423									2.49	1.93747	402.51	-1.11395	802.44	-0.85437	1202.49	0.97176	1602.5	0.53616		1.96	1.70696	402.77	0.29982	802.3	0.47934	1202.2	0.64116	1602.5	0.04863
2.82	2.46819	402.99	0.97079	802.82	2.3023	1202.82	0.837	1602.8	-2.22844	2.99	1.44416	402.99	1.13904	802.99	0.33622	1202.99	0.31918	1602.99	-0.01363									2.58	1.89393	402.6	-1.02778	802.53	-0.86323	1202.58	0.98527	1602.59	0.55497		2.02	1.68303	402.84	0.3809	802.37	0.48634	1202.21	0.67898	1602.57	0.09142
2.92	2.97975	403.09	1.0366	802.92	1.89904	1202.92	1.6027	1602.9	-2.36302	3.09	1.32622	403.09	0.93347	803.09	0.3722	1203.09	0.52827	1603.09	0.24102									2.67	1.89796	402.69	-1.09853	802.62	-0.92984	1202.67	1.04583	1602.68	0.54927		2.08	1.66474	402.9	0.38584	802.43	0.48671	1202.22	0.68536	1602.64	0.19413
3.02	2.9861	403.19	0.89458	803.02	2.57829	1203.02	1.37795	1603	-2.51543	3.19	1.45525	403.19	0.85692	803.19	0.60239	1203.19	0.29889	1603.19	0.22069									2.76	1.96503	402.78	-1.09803	802.71	-0.93634	1202.76	1.15135	1602.77	0.54234		2.15	1.66542	402.96	0.41546	802.5	0.46711	1202.32	0.64225	1602.7	0.25725
3.12	2.88096	403.29	0.94134	803.12	1.94194	1203.12	1.10205	1603.1	-2.46202	3.29	1.3392	403.29	1.04356	803.29	0.40763	1203.29	0.4263	1603.29	0.0442									2.85	2.16748	402.87	-1.0193	802.8	-0.84228	1202.85	1.15215	1602.86	0.57519		2.21	1.57981	403.03	0.4671	802.56	0.43091	1202.42	0.61956	1602.77	0.27775
3.22	2.82946	403.39	1.18036	803.22	1.40855	1203.22	1.4632	1603.2	-2.28529	3.39	1.55966	403.39	0.97593	803.39	0.5683	1203.39	0.24993	1603.39	-0.08221									2.94	2.03598	402.96	-0.96298	802.89	-0.91781	1202.94	1.19786	1602.95	0.64551		2.27	1.53471	403.1	0.49073	802.62	0.44956	1202.52	0.559	1602.83	0.27362
3.32	2.82663	403.49	0.99763	803.32	1.71314	1203.32	2.07235	1603.3	-2.06801	3.49	1.42522	403.49	0.96376	803.49	0.64269	1203.49	0.3392	1603.49	0.07454									3.03	2.07468	403.05	-1.11154	802.98	-0.96446	1203.03	1.27214	1603.04	0.6177		2.33	1.56095	403.16	0.47496	802.68	0.48871	1202.58	0.50084	1602.84	0.27838
3.42	2.93036	403.59	0.97728	803.42	0.82225	1203.42	-0.14169	1603.4	-1.98325	3.59	1.68949	403.59	1.08873	803.59	0.5023	1203.59	0.33487	1603.59	0.16942									3.12	2.25546	403.14	-1.04466	803.07	-0.8812	1203.12	1.22081	1603.13	0.61951		2.39	1.62059	403.22	0.46644	802.75	0.50612	1202.64	0.46075	1602.85	0.29769
3.52	3.13639	403.69	1.27692	803.52	0.90376	1203.52	0.3348	1603.5	-1.97404	3.69	1.36328	403.69	1.22857	803.69	0.51177	1203.69	0.39086	1603.69	-0.02763									3.21	2.2578	403.23	-1.00258	803.16	-0.9051	1203.21	1.21819	1603.22	0.63011		2.46	1.65814	403.28	0.44203	802.81	0.48464	1202.7	0.47407	1602.86	0.35733
3.62	2.64529	403.79	1.45618	803.62	1.45145	1203.62	1.55775	1603.6	-1.92284	3.79	1.31161	403.79	1.25698	803.79	0.67785	1203.79	0.49554	1603.79	0.23012									3.3	2.2223	403.32	-1.10024	803.25	-0.97095	1203.3	1.26601	1603.31	0.69224		2.52	1.70024	403.35	0.45305	802.87	0.49535	1202.77	0.48617	1602.96	0.40715
3.72	3.00938	403.89	1.4263	803.72	0.91806	1203.72	1.3702	1603.7	-1.91079	3.89	1.40493	403.89	1.13039	803.89	0.61293	1203.89	0.30376	1603.89	-0.0713									3.39	2.36696	403.41	-1.01523	803.34	-0.87802	1203.39	1.34723	1603.4	0.6637		2.59	1.74299	403.41	0.51305	802.93	0.51884	1202.83	0.49977	1603.06	0.33202
3.82	2.90143	403.99	1.35529	803.82	1.90047	1203.82	2.3188	1603.8	-1.72619	3.99	1.51692	403.99	1.16555	803.99	0.4382	1203.99	0.21288	1603.99	0.27225									3.48	2.28313	403.5	-0.97662	803.43	-0.83605	1203.48	1.3889	1603.49	0.71329		2.66	1.80553	403.47	0.54416	803	0.56297	1202.9	0.51407	1603.16	0.21433
3.92	3.11875	404.09	1.16694	803.92	0.39897	1203.92	0.7657	1603.9	-1.75932	4.09	1.6527	404.09	1.03301	804.09	0.67785	1204.09	0.36598	1604.09	0.07867									3.57	2.36305	403.59	-1.05535	803.52	-0.7437	1203.57	1.35266	1603.58	0.7598		2.72	1.86593	403.53	0.58736	803.07	0.64081	1202.96	0.50987	1603.22	0.13401
4.02	2.51264	404.19	1.12017	804.02	0.07372	1204.02	3.2302	1604	-1.94958	4.19	1.58427	404.19	1.27591	804.19	0.65161	1204.19	0.63647	1604.19	0.24485									3.66	2.38737	403.68	-0.95288	803.61	-0.88313	1203.66	1.46636	1603.67	0.80846		2.79	1.92567	403.6	0.66943	803.13	0.65486	1203.03	0.55032	1603.28	0.09509
4.12	2.91624	404.29	1.24791	804.12	0.5148	1204.12	2.0181	1604.1	-2.09611	4.29	1.26266	404.29	1.23777	804.29	0.70707	1204.29	0.41656	1604.29	0.22275									3.75	2.39656	403.77	-0.99716	803.7	-0.79159	1203.75	1.46335	1603.76	0.84065		2.85	2.01055	403.66	0.75315	803.2	0.64313	1203.1	0.58953	1603.34	0.09655
4.22	2.8598	404.39	1.32541	804.22	0.19734	1204.22	2.8768	1604.2	-2.11929	4.39	1.35543	404.39	1.43225	804.39	0.60996	1204.39	0.64729	1604.39	0.26076									3.84	2.47224	403.86	-0.86261	803.79	-0.83895	1203.84	1.40034	1603.85	0.86528		2.91	2.10224	403.73	0.78455	803.27	0.69779	1203.16	0.64571	1603.4	0.13847
4.32	3.238	404.49	1.47177	804.32	0.29029	1204.32	1.1532	1604.3	-1.96311	4.49	1.53531	404.49	1.14364	804.49	0.94889	1204.49	0.56641	1604.49	0.55688									3.93	2.5414	403.95	-0.9565	803.88	-0.81311	1203.93	1.48298	1603.94	0.8665		2.97	2.19205	403.79	0.73145	803.33	0.70849	1203.22	0.69067	1603.46	0.18969
4.42	3.35795	404.59	1.41461	804.42	1.41284	1204.42	1.97005	1604.4	-1.95352	4.59	1.39439	404.59	1.23452	804.59	0.72384	1204.59	0.39952	1604.59	0.45611									4.02	2.62957	404.04	-0.99544	803.97	-0.85697	1204.02	1.53043	1604.03	0.79183		3.04	2.2889	403.86	0.74752	803.39	0.71192	1203.28	0.7147	1603.53	0.20304
4.52	2.94517	404.69	1.32411	804.52	0.07255	1204.52	1.23845	1604.5	-1.73191	4.69	1.70058	404.69	1.37085	804.69	0.67488	1204.69	0.74764	1604.69	0.47467									4.11	2.76452	404.13	-0.93521	804.06	-0.85258	1204.11	1.53704	1604.12	0.80616		3.1	2.34639	403.93	0.76275	803.46	0.68208	1203.34	0.73501	1603.59	0.23611
4.62	3.40523	404.79	1.40379	804.62	0.3718	1204.62	0.5425	1604.6	-1.28846	4.79	1.45552	404.79	1.44145	804.79	0.89316	1204.79	0.48229	1604.79	0.55422									4.2	2.80319	404.22	-0.89837	804.15	-0.85887	1204.2	1.54521	1604.21	0.91703		3.17	2.44334	403.99	0.78883	803.52	0.6464	1203.41	0.72936	1603.66	0.32215
4.72	3.30785	404.89	1.73763	804.72	0.14586	1204.72	1.71895	1604.7	-1.10854	4.89	1.59563	404.89	1.29322	804.89	0.71031	1204.89	0.52962	1604.89	0.43371									4.29	2.88502	404.31	-0.9587	804.24	-0.7621	1204.29	1.60899	1604.3	0.91868		3.24	2.56255	404.05	0.79849	803.59	0.61963	1203.47	0.73819	1603.72	0.43838
4.82	2.84145	404.99	1.6913	804.82	0.4004	1204.82	2.45365	1604.8	-0.89312	4.99	1.41034	404.99	1.30675	804.99	1.16798	1204.99	0.61293	1604.99	0.43018									4.38	2.7167	404.4	-0.82648	804.33	-0.8253	1204.38	1.6673	1604.39	0.90002		3.3	2.65212	404.12	0.82335	803.65	0.62663	1203.53	0.76383	1603.78	0.51958
4.92	2.68622	405.09	1.77227	804.92	0.7007	1204.92	2.2568	1604.9	-0.80524	5.09	1.64189	405.09	1.19503	805.09	1.07791	1205.09	0.72221	1605.09	0.53006									4.47	2.88745	404.49	-0.84274	804.42	-0.85664	1204.47	1.67212	1604.48	0.84731		3.37	2.70663	404.18	0.82473	803.72	0.62887	1203.6	0.82066	1603.85	0.57438
5.02	3.60914	405.19	1.92295	805.02	0.73073	1205.02	2.83495	1605	-0.5272	5.19	1.69355	405.19	1.39411	805.19	0.9808	1205.19	0.7068	1605.19	0.29229									4.56	2.88447	404.58	-0.90057	804.51	-0.72912	1204.56	1.59975	1604.57	0.84453		3.44	2.764	404.25	0.8395	803.79	0.64926	1203.67	0.89007	1603.91	0.58076
5.12	3.15262	405.29	1.67311	805.12	1.52581	1205.12	3.0008	1605.1	-0.59285	5.29	1.68895	405.29	1.42766	805.29	1.07304	1205.29	0.55965	1605.29	0.45316									4.65	2.87655	404.67	-0.90095	804.6	-0.67491	1204.65	1.58199	1604.66	0.88559		3.5	2.79586	404.31	0.88375	803.86	0.71093	1203.73	0.93277	1603.98	0.50626
5.22	2.85204	405.39	2.1598	805.22	0.2288	1205.22	2.7652	1605.2	-0.3968	5.39	1.79228	405.39	1.43171	805.39	0.80796	1205.39	0.78091	1605.39	0.33972									4.74	2.86544	404.76	-0.87688	804.69	-0.70858	1204.74	1.71858	1604.75	0.93607		3.57	2.82983	404.37	0.91797	803.92	0.75248	1203.8	0.97207	1604.05	0.47446
5.32	2.67281	405.49	1.72334	805.32	0.41041	1205.32	2.19015	1605.3	-0.72146	5.49	1.881	405.49	1.36436	805.49	0.92102	1205.49	0.52502	1605.49	0.52211									4.83	3.00803	404.85	-0.86599	804.78	-0.82861	1204.83	1.77561	1604.84	0.93977		3.63	2.86763	404.44	0.9955	803.99	0.83173	1203.86	1.01513	1604.11	0.45473
5.42	2.90143	405.59	1.69087	805.42	1.20406	1205.42	3.3387	1605.4	-0.90675	5.59	1.97648	405.59	1.3173	805.59	0.93374	1205.59	0.84339	1605.59	0.45375									4.92	3.04259	404.94	-0.88514	804.87	-0.69813	1204.92	1.80679	1604.93	0.94534		3.69	2.88493	404.51	1.06155	804.06	0.88472	1203.93	1.07583	1604.17	0.43598
5.52	2.66787	405.69	1.75365	805.52	0.03997	1205.52	2.79155	1605.5	-0.90752	5.69	1.7252	405.69	1.27753	805.69	1.0276	1205.69	0.83203	1605.69	0.52859									5.01	3.12042	405.03	-0.81492	804.96	-0.71177	1205.01	1.8607	1605.02	0.97084		3.76	2.95029	404.57	1.1112	804.13	0.99074	1204	1.12695	1604.24	0.42542
5.62	3.19566	405.79	2.04549	805.62	0.64493	1205.62	2.65515	1605.6	-0.79747	5.79	1.84016	405.79	1.41792	805.79	1.17637	1205.79	0.72681	1605.79	0.51857									5.1	3.25984	405.12	-0.88581	805.05	-0.62009	1205.1	1.89096	1605.11	1.05353		3.83	2.99611	404.64	1.14566	804.19	1.14152	1204.07	1.19776	1604.3	0.45194
5.72	2.52958	405.89	1.76361	805.72	1.50293	1205.72	2.8644	1605.7	-0.60589	5.89	1.61889	405.89	1.56939	805.89	1.11145	1205.89	0.83528	1605.89	0.49824									5.19	3.35906	405.21	-0.90029	805.14	-0.66352	1205.19	1.89228	1605.2	1.05739		3.89	3.01373	404.7	1.18673	804.26	1.2264	1204.13	1.24276	1604.37	0.48977
5.82	2.75466	405.99	1.67441	805.82	2.33805	1205.82	1.59185	1605.8	-0.26687	5.99	1.90886	405.99	1.0652	805.99	1.02787	1205.99	0.55126	1605.99	0.47997									5.28	3.21788	405.3	-0.72919	805.23	-0.71638	1205.28	1.87227	1605.29	1.08441		3.96	3.00808	404.77	1.24421	804.32	1.31629	1204.19	1.26702	1604.43	0.55205
5.92	2.81676	406.09	1.84934	805.92	0.88374	1205.92	3.6673	1605.9	-0.13808	6.09	1.76361	406.09	1.28051	806.09	1.14905	1206.09	0.76035	1606.09	0.56247									5.37	3.24512	405.39	-0.75664	805.32	-0.64936	1205.37	1.85635	1605.38	1.03422		4.03	3.00431	404.84	1.3016	804.39	1.35975	1204.25	1.25127	1604.49	0.60583
6.02	2.79982	406.19	1.84112	806.02	0.31031	1206.02	0.7006	1606	-0.03833	6.19	1.86775	406.19	1.29809	806.19	0.93374	1206.19	0.45064	1606.19	0.58546									5.46	3.39337	405.48	-0.7812	805.41	-0.67497	1205.46	1.86464	1605.47	1.12252		4.09	3.01916	404.9	1.38387	804.46	1.39648	1204.32	1.22709	1604.56	0.6915
6.12	2.94094	406.29	2.02601	806.12	0.34177	1206.12	2.45055	1606.1	-0.15504	6.29	1.62917	406.29	1.56993	806.29	0.93482	1206.29	0.56993	1606.29	0.71628									5.55	3.56654	405.57	-0.79566	805.5	-0.65347	1205.55	1.96405	1605.56	1.10755		4.16	3.06789	404.97	1.40254	804.52	1.42269	1204.39	1.24206	1604.62	0.7532
6.22	2.50488	406.39	1.86926	806.22	0.6149	1206.22	3.2798	1606.2	-0.10994	6.39	1.8783	406.39	1.2329	806.39	0.93293	1206.39	0.51258	1606.39	0.74957									5.64	3.57437	405.66	-0.74327	805.59	-0.65547	1205.64	2.07453	1605.65	1.1751		4.22	3.09357	405.04	1.42116	804.58	1.43904	1204.45	1.21214	1604.68	0.79524
6.32	2.47313	406.49	1.85324	806.32	0.60775	1206.32	1.5624	1606.3	-0.19882	6.49	1.75955	406.49	1.54667	806.49	0.98107	1206.49	0.54883	1606.49	1.00355									5.73	3.64652	405.75	-0.75692	805.68	-0.62311	1205.73	2.13688	1605.74	1.11423		4.28	3.13636	405.1	1.42794	804.64	1.42272	1204.52	1.20282	1604.75	0.80968
6.42	2.85274	406.59	2.09226	806.42	1.11397	1206.42	2.1824	1606.4	-0.28348	6.59	2.0552	406.59	1.56588	806.59	0.98973	1206.59	0.6957	1606.59	0.82353									5.82	3.68644	405.84	-0.76511	805.77	-0.63067	1205.82	2.14137	1605.83	1.15088		4.35	3.1426	405.17	1.42541	804.7	1.39961	1204.59	1.2125	1604.81	0.78882
6.52	2.92401	406.69	2.05242	806.52	1.46861	1206.52	2.65515	1606.5	-0.42503	6.69	1.79471	406.69	1.52828	806.69	1.12227	1206.69	0.72357	1606.69	0.69712									5.91	3.74923	405.93	-0.79584	805.86	-0.66681	1205.91	2.09715	1605.92	1.22632		4.41	3.14611	405.24	1.46679	804.77	1.3705	1204.65	1.18699	1604.87	0.73402
6.62	2.69398	406.79	2.06931	806.62	0.42757	1206.62	2.83185	1606.6	-0.47102	6.79	1.7233	406.79	1.62322	806.79	1.19098	1206.79	0.78145	1606.79	0.80349									6	3.89178	406.02	-0.78287	805.95	-0.63129	1206	2.20512	1606.01	1.20235		4.48	3.14777	405.3	1.49354	804.83	1.35562	1204.72	1.21454	1604.93	0.73958
6.72	2.63683	406.89	1.83938	806.72	1.38281	1206.72	2.4211	1606.7	-0.84521	6.89	1.83961	406.89	1.54586	806.89	1.06547	1206.89	0.81526	1606.89	0.89071									6.09	3.79989	406.11	-0.77231	806.04	-0.64126	1206.09	2.16624	1606.1	1.24278		4.55	3.15754	405.37	1.53621	804.9	1.37673	1204.79	1.24436	1605	0.79602
6.82	2.16901	406.99	2.472	806.82	0.83798	1206.82	2.4676	1606.8	-0.80573	6.99	2.05736	406.99	1.58075	806.99	1.20315	1206.99	0.80742	1606.99	0.95847									6.18	3.83244	406.2	-0.69164	806.13	-0.60426	1206.18	2.31558	1606.19	1.21692		4.61	3.19138	405.44	1.59401	804.97	1.40833	1204.85	1.3111	1605.06	0.8058
6.92	2.42374	407.09	2.49754	806.92	1.80037	1206.92	1.3268	1606.9	-0.99001	7.09	1.91265	407.09	1.5418	807.09	1.17907	1207.09	0.8937	1607.09	0.70213									6.27	3.88642	406.29	-0.76798	806.22	-0.59363	1206.27	2.2868	1606.28	1.26859		4.68	3.26329	405.5	1.65669	805.03	1.48964	1204.92	1.40614	1605.13	0.7668
7.02	2.43432	407.19	2.039	807.02	1.38996	1207.02	2.5823	1607	-0.92091	7.19	1.98893	407.19	1.49474	807.19	1.33082	1207.19	0.73817	1607.19	0.63643									6.36	4.02144	406.38	-0.70002	806.31	-0.5867	1206.36	2.28728	1606.37	1.31545		4.74	3.29578	405.56	1.69886	805.1	1.58674	1204.98	1.50975	1605.19	0.7651
7.12	2.46819	407.29	1.91603	807.12	1.26984	1207.12	3.2798	1607.1	-0.52471	7.29	1.88641	407.29	1.83502	807.29	1.14391	1207.29	0.81472	1607.29	0.67974									6.45	3.88643	406.47	-0.62587	806.4	-0.60157	1206.45	2.3063	1606.46	1.29127		4.8	3.36252	405.63	1.71502	805.17	1.69664	1205.04	1.57824	1605.26	0.79394
7.22	2.95223	407.39	1.96106	807.22	2.88431	1207.22	2.4273	1607.2	-0.23079	7.39	1.92888	407.39	1.73304	807.39	1.14039	1207.39	0.88207	1607.39	0.55923									6.54	3.96421	406.56	-0.55193	806.49	-0.57592	1206.54	2.40308	1606.55	1.37071		4.86	3.42054	405.69	1.70697	805.23	1.84582	1205.11	1.60331	1605.32	0.83328
7.32	3.05313	407.49	2.56769	807.32	1.30845	1207.32	2.48775	1607.3	-0.04057	7.49	2.03302	407.49	1.68084	807.49	1.13174	1207.49	1.06006	1607.49	0.71333									6.63	4.1115	406.65	-0.60425	806.58	-0.58568	1206.63	2.36385	1606.64	1.33821		4.92	3.49912	405.76	1.68946	805.3	1.97181	1205.18	1.64505	1605.39	0.86123
7.42	3.23094	407.59	2.00955	807.42	2.1307	1207.42	1.5438	1607.4	0.16344	7.59	2.0763	407.59	1.78011	807.59	1.10983	1207.59	1.10225	1607.59	0.69919									6.72	4.04483	406.74	-0.52742	806.67	-0.66362	1206.72	2.4287	1606.73	1.3255		4.98	3.60613	405.83	1.70016	805.37	2.09029	1205.24	1.69076	1605.45	0.94776
7.52	2.54933	407.69	2.598	807.52	1.44144	1207.52	2.5048	1607.5	0.23279	7.69	2.18828	407.69	1.74792	807.69	1.40385	1207.69	1.02625	1607.69	0.85947									6.81	4.26875	406.83	-0.62979	806.76	-0.57912	1206.81	2.4075	1606.82	1.46083		5.05	3.72411	405.89	1.69941	805.43	2.16688	1205.31	1.74891	1605.51	1.03002
7.62	2.72291	407.79	1.95976	807.62	1.80895	1207.62	2.6443	1607.6	0.29502	7.79	2.45796	407.79	1.77389	807.79	1.33271	1207.79	1.01921	1607.79	0.98146									6.9	4.31579	406.92	-0.52379	806.85	-0.53472	1206.9	2.49252	1606.91	1.38765		5.11	3.79719	405.96	1.74488	805.49	2.21299	1205.38	1.781	1605.58	1.11846
7.72	2.07658	407.89	2.36505	807.72	2.09066	1207.72	3.27205	1607.7	0.4869	7.89	2.32434	407.89	1.87667	807.89	1.49366	1207.89	0.99135	1607.89	1.0286									6.99	4.33072	407.01	-0.62438	806.94	-0.55918	1206.99	2.45601	1607	1.41037		5.18	3.86418	406.03	1.80302	805.56	2.21301	1205.44	1.8093	1605.65	1.18017
7.82	3.52306	407.99	2.15374	807.82	2.19219	1207.82	1.83675	1607.8	0.4448	7.99	2.33083	407.99	1.83772	807.99	1.15798	1207.99	1.22046	1607.99	0.96761									7.08	4.42334	407.1	-0.57578	807.03	-0.50179	1207.08	2.51306	1607.09	1.41886		5.25	3.91164	406.09	1.85361	805.62	2.20302	1205.51	1.81446	1605.71	1.23104
7.92	2.31155	408.09	2.2018	807.92	1.61876	1207.92	3.59135	1607.9	0.55983	8.09	2.3668	408.09	1.72547	808.09	1.42035	1208.09	1.29701	1608.09	0.89012									7.17	4.40554	407.19	-0.58102	807.12	-0.49931	1207.17	2.55626	1607.18	1.50503		5.31	3.95968	406.16	1.975	805.69	2.16397	1205.57	1.83477	1605.78	1.30255
8.02	3.67265	408.19	2.16283	808.02	2.55827	1208.02	3.12945	1608	0.47825	8.19	2.3852	408.19	1.60185	808.19	1.27564	1208.19	1.21938	1608.19	1.08075									7.26	4.46937	407.28	-0.46592	807.21	-0.50405	1207.26	2.59151	1607.27	1.55741		5.38	3.99021	406.23	2.03554	805.76	2.10867	1205.63	1.86135	1605.85	1.38887
8.12	3.01221	408.29	1.80561	808.12	1.47004	1208.12	2.8272	1608.1	0.38686	8.29	2.34462	408.29	1.61321	808.29	1.51259	1208.29	1.2916	1608.29	0.95936									7.35	4.58961	407.37	-0.47464	807.3	-0.50238	1207.35	2.59379	1607.36	1.55632		5.45	4.03605	406.29	2.09742	805.82	2.07347	1205.7	1.87505	1605.91	1.46464
8.22	3.05243	408.39	2.08576	808.22	1.03818	1208.22	3.8874	1608.2	0.29913	8.39	2.40467	408.39	1.95836	808.39	1.53315	1208.39	1.41224	1608.39	1.09931									7.44	4.58724	407.46	-0.56925	807.39	-0.58124	1207.44	2.62743	1607.45	1.59208		5.52	4.06989	406.36	2.15971	805.89	2.06753	1205.77	1.93864	1605.98	1.50362
8.32	3.55481	408.49	2.23601	808.32	1.08108	1208.32	3.90135	1608.3	0.22624	8.49	2.33705	408.49	1.90832	808.49	1.6197	1208.49	1.34083	1608.49	0.95317									7.53	4.66975	407.55	-0.51778	807.48	-0.42877	1207.53	2.64645	1607.54	1.6092		5.58	4.06326	406.43	2.2424	805.96	2.07289	1205.83	2.01122	1606.05	1.52502
8.42	3.24788	408.59	2.31352	808.42	0.5148	1208.42	3.36505	1608.4	0.25333	8.59	2.34138	408.59	2.0414	808.59	1.37058	1208.59	1.2164	1608.59	0.92724									7.62	4.66085	407.64	-0.55803	807.57	-0.45581	1207.62	2.62135	1607.63	1.64587		5.65	4.03697	406.49	2.23568	806.02	2.06918	1205.9	2.06037	1606.11	1.55756
8.52	3.82929	408.69	1.9485	808.52	2.06635	1208.52	2.35445	1608.5	0.54065	8.69	2.62783	408.69	1.95214	808.69	1.50231	1208.69	1.32216	1608.69	1.04628									7.71	4.79833	407.73	-0.45792	807.66	-0.51403	1207.71	2.67203	1607.72	1.60647		5.71	4.03036	406.56	2.20938	806.09	2.05445	1205.96	2.09046	1606.18	1.57576
8.62	2.67564	408.79	2.31612	808.62	1.26984	1208.62	3.5495	1608.6	0.42752	8.79	2.48555	408.79	2.02003	808.79	1.36707	1208.79	1.19611	1608.79	1.2157									7.8	4.78858	407.82	-0.39648	807.75	-0.56175	1207.8	2.75297	1607.81	1.72377		5.78	4.04052	406.63	2.26215	806.16	2.07413	1206.02	2.09126	1606.24	1.56975
8.72	3.10252	408.89	1.89221	808.72	1.75032	1208.72	2.86285	1608.7	0.56619	8.89	2.34922	408.89	1.95809	808.89	1.64432	1208.89	1.06249	1608.89	0.95936									7.89	4.95353	407.91	-0.32875	807.84	-0.49465	1207.89	2.75158	1607.9	1.64345		5.84	4.05119	406.69	2.29529	806.22	2.11699	1206.09	2.1316	1606.3	1.55551
8.82	3.07007	408.99	2.2949	808.82	0.80366	1208.82	3.0008	1608.8	0.61836	8.99	2.36978	408.99	1.77361	808.99	1.50258	1208.99	1.18827	1608.99	1.07839									7.98	5.04447	408	-0.21147	807.93	-0.46145	1207.98	2.77247	1607.99	1.69569		5.91	4.04063	406.76	2.31377	806.29	2.20455	1206.15	2.15547	1606.36	1.55637
8.92	2.78006	409.09	2.38496	808.92	0.72501	1208.92	3.45495	1608.9	0.48369	9.09	2.3549	409.09	1.63783	809.09	1.56398	1209.09	1.16961	1609.09	1.00591									8.07	5.15673	408.09	-0.25449	808.02	-0.39792	1208.07	2.75782	1608.08	1.73455		5.98	4.02102	406.82	2.35927	806.35	2.25517	1206.22	2.16598	1606.43	1.53316
9.02	3.60209	409.19	2.18016	809.02	1.66738	1209.02	3.6115	1609	0.58316	9.19	2.2816	409.19	1.91643	809.19	1.82068	1209.19	1.26752	1609.19	1.16531									8.16	5.13779	408.18	-0.17496	808.11	-0.41913	1208.16	2.82981	1608.17	1.78959		6.04	4.00295	406.88	2.44689	806.41	2.30107	1206.28	2.19631	1606.49	1.51539
9.12	3.24505	409.29	2.32088	809.12	1.69884	1209.12	3.16975	1609.1	0.77641	9.29	2.39331	409.29	1.9067	809.29	1.68868	1209.29	1.13877	1609.29	1.19271									8.25	5.0835	408.27	-0.27746	808.2	-0.44686	1208.25	2.82286	1608.26	1.73119		6.1	4.0314	406.95	2.53554	806.48	2.33027	1206.34	2.19286	1606.56	1.55344
9.22	3.24647	409.39	2.63351	809.22	1.36994	1209.22	3.66575	1609.2	0.68711	9.39	2.70654	409.39	2.07359	809.39	1.82041	1209.39	1.3365	1609.39	1.08605									8.34	5.12867	408.36	-0.1321	808.29	-0.38218	1208.34	2.91272	1608.35	1.75086		6.17	4.10035	407.01	2.58094	806.54	2.36938	1206.4	2.17195	1606.62	1.61182
9.32	3.30715	409.49	2.73483	809.32	0.9867	1209.32	3.9649	1609.3	0.82356	9.49	2.43416	409.49	2.28782	809.49	1.70761	1209.49	1.4163	1609.49	1.2926									8.43	5.24063	408.45	-0.18132	808.38	-0.35194	1208.43	2.91798	1608.44	1.82919		6.24	4.20889	407.07	2.62952	806.61	2.3877	1206.47	2.16365	1606.69	1.6507
9.42	3.13428	409.59	2.89027	809.42	1.00386	1209.42	3.68435	1609.4	0.8541	9.59	2.40846	409.59	2.07413	809.59	1.61511	1209.59	1.19179	1609.59	1.15647									8.52	5.22792	408.54	-0.14538	808.47	-0.38498	1208.52	2.92171	1608.53	1.78272		6.31	4.27129	407.14	2.62762	806.68	2.37545	1206.53	2.14446	1606.76	1.6625
9.52	3.8053	409.69	2.62658	809.52	1.77463	1209.52	4.0331	1609.5	0.77108	9.69	2.40116	409.69	1.88776	809.69	1.87099	1209.69	1.41224	1609.69	1.19802									8.61	5.28336	408.63	-0.08372	808.56	-0.35325	1208.61	2.95326	1608.62	1.85949		6.37	4.32507	407.2	2.61443	806.74	2.4103	1206.6	2.14773	1606.82	1.72665
9.62	3.80742	409.79	2.51097	809.62	1.4872	1209.62	4.07805	1609.6	0.8753	9.79	2.44335	409.79	2.22696	809.79	1.73872	1209.79	1.4163	1609.79	1.2652									8.7	5.39284	408.72	-0.06117	808.65	-0.28513	1208.7	2.9017	1608.71	1.78405		6.44	4.36331	407.27	2.63063	806.81	2.41338	1206.66	2.18097	1606.89	1.79356
9.72	3.40452	409.89	2.71188	809.72	1.11397	1209.72	3.83315	1609.7	0.90849	9.89	2.47879	409.89	2.11552	809.89	1.65027	1209.89	1.38086	1609.89	1.08104									8.79	5.42888	408.81	-0.11259	808.74	-0.23178	1208.79	2.8901	1608.8	1.77821		6.51	4.4304	407.34	2.66367	806.87	2.43599	1206.73	2.23132	1606.96	1.82098
9.82	3.28316	409.99	2.63048	809.82	2.21078	1209.82	4.38805	1609.8	1.00121	9.99	2.50367	409.99	2.09902	809.99	1.5794	1209.99	1.46552	1609.99	1.02094									8.88	5.48073	408.9	-0.01164	808.83	-0.25165	1208.88	2.98518	1608.89	1.89514		6.58	4.51166	407.4	2.62459	806.94	2.45735	1206.79	2.29146	1607.02	1.83238
9.92	2.97763	410.09	2.89764	809.92	1.65594	1209.92	3.379	1609.9	1.3677	10.09	2.44389	410.09	2.36653	810.09	1.5748	1210.09	1.5721	1610.09	1.25046									8.97	5.4979	408.99	0.01054	808.92	-0.16197	1208.97	3.12312	1608.98	1.87706		6.65	4.59708	407.47	2.61816	807.01	2.47209	1206.85	2.33988	1607.09	1.83795
10.02	3.00374	410.19	2.56509	810.02	2.21793	1210.02	4.44075	1610	1.29349	10.19	2.53694	410.19	2.32488	810.19	1.6427	1210.19	1.62457	1610.19	1.06896									9.06	5.57628	409.08	0.12804	809.01	-0.20756	1209.06	3.00149	1609.07	1.861		6.71	4.66538	407.53	2.67065	807.08	2.5492	1206.92	2.38823	1607.16	1.85532
10.12	3.94148	410.29	2.93314	810.12	2.51251	1210.12	3.41155	1610.1	1.5819	10.29	2.36302	410.29	2.23183	810.29	1.69734	1210.29	1.67867	1610.29	1.28111									9.15	5.68251	409.17	0.03592	809.1	-0.21209	1209.15	3.03849	1609.16	1.9047		6.78	4.69058	407.59	2.68043	807.14	2.64008	1206.98	2.48938	1607.22	1.89235
10.22	2.8478	410.39	2.89677	810.22	3.57786	1210.22	3.3511	1610.2	1.92423	10.39	2.43361	410.39	2.11849	810.39	1.6216	1210.39	1.43685	1610.39	1.19154									9.24	5.77759	409.26	0.06128	809.19	-0.17203	1209.24	3.11099	1609.25	1.9275		6.84	4.67284	407.66	2.65864	807.21	2.70879	1207.04	2.55308	1607.29	1.89878
10.32	3.19848	410.49	2.76384	810.32	2.5597	1210.32	3.72155	1610.3	1.97663	10.49	2.46743	410.49	2.28755	810.49	1.80148	1210.49	1.51097	1610.49	1.06779									9.33	5.71624	409.35	0.00511	809.28	-0.09511	1209.33	3.15233	1609.34	1.94918		6.9	4.6867	407.72	2.70315	807.28	2.74479	1207.11	2.61649	1607.36	1.88253
10.42	3.0369	410.59	2.96302	810.42	3.1174	1210.42	3.45185	1610.4	2.12886	10.59	2.60943	410.59	2.33164	810.59	1.77145	1210.59	1.36896	1610.59	1.46909									9.42	5.76726	409.44	0.18683	809.37	-0.15252	1209.42	3.1518	1609.43	1.93285		6.97	4.66645	407.78	2.74791	807.34	2.78116	1207.17	2.68517	1607.42	1.89211
10.52	2.38422	410.69	2.78462	810.52	3.27184	1210.52	3.50455	1610.5	2.35054	10.69	2.75307	410.69	2.42144	810.69	1.97405	1210.69	1.3622	1610.69	1.4962									9.51	5.6936	409.53	0.14728	809.46	-0.08412	1209.51	3.20052	1609.52	1.98142		7.03	4.73095	407.85	2.7826	807.4	2.80186	1207.23	2.70509	1607.48	1.93692
10.62	3.36924	410.79	3.12063	810.62	2.288	1210.62	3.7355	1610.6	2.51668	10.79	2.73575	410.79	2.22696	810.79	2.01489	1210.79	1.49095	1610.79	1.30821									9.6	5.88013	409.62	0.25317	809.55	-0.05981	1209.6	3.2616	1609.61	2.06797		7.09	4.82299	407.91	2.81218	807.47	2.79792	1207.3	2.68702	1607.55	1.98596
10.72	3.50401	410.89	2.95999	810.72	1.56299	1210.72	4.6035	1610.7	2.74849	10.89	2.5502	410.89	2.2348	810.89	1.74089	1210.89	1.51475	1610.89	1.22365									9.69	5.95819	409.71	0.24592	809.64	-0.17315	1209.69	3.29004	1609.7	2.03272		7.16	4.89731	407.98	2.84694	807.53	2.82482	1207.36	2.63865	1607.61	2.02552
10.82	3.45815	410.99	3.15744	810.82	2.06063	1210.82	4.3679	1610.8	2.74052	10.99	2.86451	410.99	1.99217	810.99	2.01841	1210.99	1.48608	1610.99	1.11287									9.78	5.9541	409.8	0.22823	809.73	-0.18711	1209.78	3.31152	1609.79	2.0051		7.22	4.88932	408.04	2.87224	807.6	2.83273	1207.43	2.60959	1607.68	2.07675
10.92	3.58021	411.09	3.01844	810.92	1.52438	1210.92	5.2235	1610.9	2.57143	11.09	2.46499	411.09	2.25861	811.09	1.95376	1211.09	1.68111	1611.09	1.36832									9.87	6.12415	409.89	0.26174	809.82	-0.12278	1209.87	3.31519	1609.88	2.04881		7.29	4.91982	408.1	2.8903	807.67	2.83833	1207.5	2.59805	1607.74	2.1531
11.02	3.23094	411.19	2.74739	811.02	2.6884	1211.02	4.7213	1611	2.53938	11.19	2.52234	411.19	2.4136	811.19	2.05303	1211.19	1.55046	1611.19	1.36096									9.96	6.07917	409.98	0.31674	809.91	-0.01971	1209.96	3.38099	1609.97	2.13099		7.36	4.96539	408.17	2.92981	807.73	2.84391	1207.56	2.57187	1607.8	2.19908
11.12	3.48566	411.29	2.66988	811.12	1.9734	1211.12	3.8874	1611.1	2.50814	11.29	2.46391	411.29	2.34165	811.29	1.81608	1211.29	1.6051	1611.29	1.54334									10.05	6.17442	410.07	0.40582	810	0.00255	1210.05	3.40681	1610.06	2.18237		7.42	5.00909	408.23	2.97002	807.8	2.87679	1207.63	2.54279	1607.87	2.2451
11.22	3.28457	411.39	3.00199	811.22	1.5873	1211.22	4.66705	1611.2	2.54924	11.39	2.58211	411.39	2.27484	811.39	1.95403	1211.39	1.7444	1611.39	1.33562									10.14	6.15299	410.16	0.40046	810.09	0.03624	1210.14	3.44027	1610.15	2.10037		7.49	5.05576	408.29	3.0134	807.86	2.92474	1207.69	2.55343	1607.94	2.30649
11.32	3.57175	411.49	2.947	811.32	2.02202	1211.32	3.0907	1611.3	2.52599	11.49	2.68355	411.49	2.3292	811.49	1.99461	1211.49	1.77226	1611.49	1.41311									10.23	6.30761	410.25	0.38111	810.18	-0.01168	1210.23	3.4043	1610.24	2.16123		7.55	5.07022	408.36	3.04868	807.92	2.98174	1207.75	2.59144	1608	2.37033
11.42	3.80953	411.59	2.75475	811.42	3.27756	1211.42	3.4348	1611.4	2.2797	11.59	2.77092	411.59	2.36166	811.59	2.21668	1211.59	1.82961	1611.59	1.62348									10.32	6.25539	410.34	0.47308	810.27	0.04521	1210.32	3.45471	1610.33	2.20817		7.61	5.03467	408.42	3.09322	807.99	3.06376	1207.82	2.63254	1608.07	2.45577
11.52	3.7806	411.69	2.55297	811.52	4.16845	1211.52	3.02715	1611.5	2.06255	11.69	2.76145	411.69	2.32407	811.69	2.11362	1211.69	1.8242	1611.69	1.60757									10.41	6.44403	410.43	0.52644	810.36	0.00533	1210.41	3.46947	1610.42	2.25902		7.68	5.01329	408.48	3.14706	808.05	3.10747	1207.88	2.71207	1608.14	2.54927
11.62	3.01503	411.79	2.70452	811.62	4.42156	1211.62	3.94475	1611.6	2.0178	11.79	2.71087	411.79	2.32758	811.79	1.94159	1211.79	1.87748	1611.79	1.9305									10.5	6.33545	410.52	0.54642	810.45	0.00442	1210.5	3.47531	1610.51	2.22091		7.75	5.00404	408.55	3.16363	808.12	3.13816	1207.94	2.784	1608.2	2.59401
11.72	2.97199	411.89	2.73699	811.72	3.54783	1211.72	3.58825	1611.7	1.96134	11.89	2.83989	411.89	2.58509	811.89	1.99866	1211.89	1.76658	1611.89	1.5233									10.59	6.44646	410.61	0.56268	810.54	0.11905	1210.59	3.46256	1610.6	2.23396		7.81	4.9757	408.61	3.19325	808.18	3.16875	1208	2.86742	1608.27	2.61085
11.82	2.81676	411.99	2.87555	811.82	3.32332	1211.82	3.92925	1611.8	2.05468	11.99	2.92185	411.99	2.61403	811.99	2.23507	1211.99	1.7068	1611.99	1.6721									10.68	6.49608	410.7	0.64191	810.63	0.10382	1210.68	3.48905	1610.69	2.17421		7.88	4.93355	408.68	3.20952	808.24	3.15973	1208.06	2.93746	1608.33	2.66215
11.92	3.00162	412.09	2.88595	811.92	3.26898	1211.92	3.62235	1611.9	2.39518	12.09	2.87939	412.09	2.6162	812.09	1.96999	1212.09	1.93672	1612.09	1.72926									10.77	6.54227	410.79	0.69021	810.72	0.15812	1210.77	3.54292	1610.78	2.18971		7.94	4.96303	408.74	3.23344	808.3	3.14756	1208.13	2.97706	1608.4	2.71653
12.02	3.49907	412.19	2.96605	812.02	2.48677	1212.02	3.565	1612	2.52671	12.19	3.02789	412.19	2.74549	812.19	2.04492	1212.19	1.74251	1612.19	1.73397									10.86	6.60283	410.88	0.75592	810.81	0.19724	1210.86	3.58114	1610.87	2.31919		8.01	4.9952	408.8	3.23818	808.36	3.14381	1208.2	3.02902	1608.47	2.73229
12.12	3.61056	412.29	2.73959	812.12	2.0306	1212.12	4.09975	1612.1	2.61965	12.29	2.96324	412.29	2.87614	812.29	2.08225	1212.29	1.7252	1612.29	1.66827									10.95	6.61941	410.97	0.74634	810.9	0.14316	1210.95	3.54286	1610.96	2.28076		8.08	4.9792	408.87	3.21124	808.42	3.18562	1208.26	3.05989	1608.53	2.72276
12.22	3.12016	412.39	3.2068	812.22	4.46732	1212.22	3.63475	1612.2	2.86733	12.39	2.81717	412.39	2.66191	812.39	2.0863	1212.39	1.97107	1612.39	1.9196									11.04	6.62646	411.06	0.81203	810.99	0.26837	1211.04	3.58745	1611.05	2.29547		8.14	4.96572	408.93	3.2005	808.48	3.18727	1208.32	3.04645	1608.6	2.70423
12.32	3.22248	412.49	3.03316	812.32	3.42771	1212.32	3.3232	1612.3	3.11027	12.49	2.80284	412.49	2.69491	812.49	2.13824	1212.49	2.03383	1612.49	1.69773									11.13	6.56042	411.15	0.81858	811.08	0.28965	1211.13	3.59732	1611.14	2.31825		8.21	4.99895	409	3.22681	808.54	3.18003	1208.38	3.06159	1608.66	2.72764
12.42	3.04819	412.59	3.00459	812.42	2.28228	1212.42	3.30925	1612.4	3.30964	12.59	2.90075	412.59	2.5364	812.59	2.16745	1212.59	1.81257	1612.59	1.73162									11.22	6.69146	411.24	0.8809	811.17	0.28209	1211.22	3.55278	1611.23	2.30562		8.28	5.0108	409.06	3.24175	808.61	3.22467	1208.45	3.05495	1608.72	2.73559
12.52	3.1879	412.69	3.01498	812.52	3.02302	1212.52	4.712	1612.5	3.41345	12.69	2.85802	412.69	2.73602	812.69	2.04275	1212.69	1.82582	1612.69	1.71423									11.31	6.73927	411.33	0.95805	811.26	0.21493	1211.31	3.60437	1611.32	2.33561		8.34	5.01251	409.12	3.2937	808.67	3.26802	1208.52	3.02344	1608.79	2.74336
12.62	3.1625	412.79	2.79415	812.62	3.42771	1212.62	3.7944	1612.6	2.85385	12.79	3.06684	412.79	2.65217	812.79	2.22885	1212.79	1.94619	1612.79	2.01978									11.4	6.91243	411.42	0.97984	811.35	0.3279	1211.4	3.60799	1611.41	2.42139		8.4	5.04525	409.18	3.36692	808.73	3.32469	1208.58	3.02362	1608.86	2.78404
12.72	3.58021	412.89	2.33603	812.72	3.42628	1212.72	5.5273	1612.7	2.54801	12.89	3.18748	412.89	2.55425	812.89	2.03058	1212.89	2.09361	1612.89	1.86332									11.49	6.76	411.51	1.01802	811.44	0.31074	1211.49	3.70321	1611.5	2.47122		8.47	5.08353	409.24	3.39712	808.8	3.38025	1208.65	3.04258	1608.92	2.84108
12.82	3.76155	412.99	2.76081	812.82	3.58787	1212.82	5.24055	1612.8	2.02388	12.99	3.03221	412.99	2.66813	812.99	2.09523	1212.99	1.95998	1612.99	1.59873									11.58	6.92406	411.6	1.04341	811.53	0.37902	1211.58	3.67672	1611.59	2.44404		8.53	5.09657	409.3	3.41343	808.86	3.45253	1208.71	3.05793	1608.98	2.91466
12.92	3.73827	413.09	2.82013	812.92	4.13127	1212.92	3.8905	1612.9	1.51468	13.09	2.82529	413.09	2.70438	813.09	2.19369	1213.09	2.00975	1613.09	2.08784									11.67	6.98871	411.69	1.07068	811.62	0.45506	1211.67	3.77529	1611.68	2.53081		8.6	5.09644	409.37	3.46269	808.92	3.49225	1208.78	3.12559	1609.05	2.96981
13.02	3.50824	413.19	2.79935	813.02	3.52352	1213.02	4.6438	1613	1.39425	13.19	2.99624	413.19	2.85396	813.19	2.18909	1213.19	1.95755	1613.19	1.62908									11.76	7.06998	411.78	1.16393	811.71	0.50955	1211.76	3.73715	1611.77	2.49035		8.67	5.09168	409.43	3.48788	808.99	3.54218	1208.84	3.18678	1609.12	3.01511
13.12	3.97958	413.29	2.72703	813.12	4.51022	1213.12	4.0517	1613.1	1.19961	13.29	3.20127	413.29	2.70302	813.29	2.45877	1213.29	2.14933	1613.29	1.97764									11.85	7.19605	411.87	1.25701	811.8	0.55694	1211.85	3.76477	1611.86	2.48082		8.73	5.07466	409.5	3.54186	809.06	3.56768	1208.91	3.24723	1609.19	3.06138
13.22	3.75168	413.39	3.20723	813.22	3.86672	1213.22	4.4702	1613.2	1.02087	13.39	3.16448	413.39	2.7417	813.39	2.24048	1213.39	2.23264	1613.39	2.11554									11.94	7.12614	411.96	1.3633	811.89	0.53378	1211.94	3.80044	1611.95	2.48342		8.8	5.05197	409.57	3.60174	809.12	3.56796	1208.97	3.28317	1609.26	3.10702
13.32	2.7215	413.49	2.93054	813.32	2.87287	1213.32	4.0486	1613.3	0.8559	13.49	3.15069	413.49	2.81203	813.49	2.35734	1213.49	2.07846	1613.49	2.0846									12.03	7.17957	412.05	1.35445	811.98	0.56773	1212.03	3.87775	1612.04	2.55855		8.86	5.08569	409.63	3.62156	809.18	3.58328	1209.04	3.36431	1609.32	3.12676
13.42	3.07148	413.59	3.25356	813.42	3.30902	1213.42	3.6239	1613.4	0.58681	13.59	3.12499	413.59	2.95431	813.59	2.18016	1213.59	2.29134	1613.59	1.92579									12.12	7.25666	412.14	1.3922	812.07	0.51356	1212.12	3.83933	1612.13	2.55596		8.92	5.10768	409.7	3.60918	809.24	3.6125	1209.1	3.46406	1609.39	3.10141
13.52	3.6536	413.69	3.17043	813.52	3.02302	1213.52	5.1708	1613.5	0.69696	13.69	3.16935	413.69	2.96513	813.69	2.2981	1213.69	2.18639	1613.69	2.09167									12.21	7.29468	412.23	1.35374	812.16	0.63634	1212.21	3.85658	1612.22	2.49942		8.99	5.07384	409.77	3.62173	809.31	3.62425	1209.16	3.51291	1609.45	3.0808
13.62	3.24294	413.79	3.47006	813.62	4.62033	1213.62	2.759	1613.6	0.93272	13.79	3.24401	413.79	2.71222	813.79	2.29242	1213.79	2.0533	1613.79	1.93698									12.3	7.31239	412.32	1.38652	812.25	0.71305	1212.3	3.89489	1612.31	2.58208		9.05	5.09828	409.83	3.68225	809.37	3.62439	1209.23	3.53661	1609.51	3.0878
13.72	3.66771	413.89	3.48652	813.72	3.26469	1213.72	3.85485	1613.7	1.11684	13.89	3.20479	413.89	2.60943	813.89	2.14581	1213.89	2.06115	1613.89	2.04571									12.39	7.35354	412.41	1.43999	812.34	0.80736	1212.39	3.94918	1612.4	2.61037		9.12	5.10206	409.9	3.73937	809.44	3.65457	1209.29	3.58643	1609.58	3.1308
13.82	3.86669	413.99	3.35099	813.82	3.64793	1213.82	3.96645	1613.8	1.28809	13.99	3.1277	413.99	2.77119	813.99	2.35139	1213.99	2.08657	1613.99	2.39898									12.48	7.35951	412.5	1.514	812.43	0.77951	1212.48	3.93176	1612.49	2.71543		9.19	5.10952	409.97	3.75825	809.51	3.71869	1209.36	3.60865	1609.64	3.14447
13.92	3.56257	414.09	3.51899	813.92	3.16745	1213.92	5.1956	1613.9	1.26127	14.09	3.05872	414.09	2.92618	814.09	2.40413	1214.09	1.98622	1614.09	2.11141									12.57	7.33813	412.59	1.65481	812.52	0.8501	1212.57	3.91364	1612.58	2.69273		9.25	5.12739	410.03	3.79892	809.57	3.77359	1209.43	3.5995	1609.7	3.16795
14.02	3.29939	414.19	3.5138	814.02	3.60074	1214.02	4.75695	1614	1.24853	14.19	3.201	414.19	2.9938	814.19	2.64487	1214.19	2.22561	1614.19	2.18036									12.66	7.43183	412.68	1.62103	812.61	0.82524	1212.66	3.91757	1612.67	2.74483		9.31	5.22403	410.1	3.8355	809.63	3.81711	1209.49	3.60543	1609.76	3.23242
14.12	3.48143	414.29	3.61988	814.12	4.05405	1214.12	5.70865	1614.1	1.4838	14.29	3.50152	414.29	2.96216	814.29	2.71952	1214.29	2.21452	1614.29	2.31737									12.75	7.48235	412.77	1.69928	812.7	0.937	1212.75	4.03618	1612.76	2.66189		9.38	5.29102	410.17	3.83506	809.7	3.86293	1209.55	3.60788	1609.83	3.33329
14.22	3.13004	414.39	3.05958	814.22	4.36579	1214.22	4.5725	1614.2	1.5012	14.39	3.30866	414.39	3.08658	814.39	2.32325	1214.39	2.35057	1614.39	2.17122									12.84	7.53887	412.86	1.70818	812.79	0.93537	1212.84	4.03145	1612.85	2.71485		9.44	5.34095	410.23	3.82396	809.76	3.92174	1209.62	3.63725	1609.9	3.4322
14.32	3.74039	414.49	3.82252	814.32	2.76705	1214.32	4.91815	1614.3	1.8346	14.49	3.4247	414.49	2.83151	814.49	2.54073	1214.49	2.2862	1614.49	2.59521									12.93	7.59628	412.95	1.81927	812.88	0.94918	1212.93	4.0487	1612.94	2.77638		9.51	5.40257	410.29	3.8121	809.82	3.95986	1209.69	3.66095	1609.96	3.5044
14.42	3.89915	414.59	3.60343	814.42	3.20892	1214.42	4.44075	1614.4	2.05323	14.59	3.20154	414.59	3.18071	814.59	2.66678	1214.59	2.23318	1614.59	2.37983									13.02	7.64977	413.04	1.79374	812.97	0.91244	1213.02	4.04201	1613.03	2.77356		9.57	5.47106	410.36	3.84251	809.89	3.97101	1209.75	3.67987	1610.02	3.57437
14.52	4.12635	414.69	3.2488	814.52	3.6179	1214.52	4.95535	1614.5	2.10349	14.69	3.45959	414.69	3.15934	814.69	2.38303	1214.69	2.25644	1614.69	2.57341									13.11	7.63583	413.13	1.85682	813.06	0.99161	1213.11	4.11867	1613.12	2.80622		9.63	5.56155	410.42	3.90671	809.95	3.97052	1209.82	3.69257	1610.09	3.64567
14.62	3.97958	414.79	3.63287	814.62	3.36336	1214.62	3.94165	1614.6	2.06173	14.79	3.34003	414.79	3.35626	814.79	2.5126	1214.79	2.49258	1614.79	2.2496									13.2	7.71081	413.22	1.8762	813.15	1.0309	1213.2	4.09209	1613.21	2.7738		9.7	5.61629	410.49	3.98196	810.02	3.96765	1209.88	3.67952	1610.15	3.72197
14.72	3.69382	414.89	3.94073	814.72	2.07922	1214.72	3.7603	1614.7	2.10196	14.89	3.38088	414.89	3.25402	814.89	2.3384	1214.89	2.5502	1614.89	2.57429									13.29	7.64421	413.31	1.92846	813.24	1.12061	1213.29	4.08063	1613.3	2.78575		9.76	5.68393	410.56	4.02221	810.09	3.9738	1209.95	3.73763	1610.21	3.73039
14.82	3.70511	414.99	3.62378	814.82	2.72558	1214.82	5.04525	1614.8	1.9988	14.99	3.28864	414.99	3.13581	814.99	2.39602	1214.99	2.3192	1614.99	2.1727									13.38	7.76338	413.4	1.92892	813.33	1.15301	1213.38	4.09889	1613.39	2.80437		9.83	5.66198	410.62	4.06482	810.15	3.97181	1210.01	3.76465	1610.28	3.73618
14.92	3.7298	415.09	3.73246	814.92	3.39911	1214.92	4.2966	1614.9	2.2737	15.09	3.29784	415.09	3.31352	815.09	2.4796	1215.09	2.40981	1615.09	2.54336									13.47	7.76031	413.49	2.07844	813.42	1.26418	1213.47	4.10949	1613.48	2.88331		9.9	5.83021	410.69	4.10785	810.22	3.94416	1210.07	3.79589	1610.34	3.74262
15.02	3.77637	415.19	3.94506	815.02	4.35721	1215.02	5.2111	1615	2.32008	15.19	3.37493	415.19	3.28485	815.19	2.5713	1215.19	2.34652	1615.19	2.53746									13.56	7.87163	413.58	2.0838	813.51	1.31143	1213.56	4.17045	1613.57	2.83777		9.96	5.95991	410.75	4.13851	810.28	3.9379	1210.14	3.84465	1610.41	3.74812
15.12	3.76438	415.29	3.69695	815.12	4.22708	1215.12	4.4454	1615.1	2.5993	15.29	3.35897	415.29	3.24401	815.29	2.64595	1215.29	2.43632	1615.29	2.44465									13.65	7.99621	413.67	2.12584	813.6	1.36386	1213.65	4.26341	1613.66	2.87572		10.02	5.97128	410.81	4.14187	810.34	3.93942	1210.2	3.84788	1610.48	3.73946
15.22	3.41722	415.39	3.31808	815.22	3.72801	1215.22	5.2545	1615.2	2.53879	15.39	3.15015	415.39	3.36113	815.39	2.51152	1215.39	2.28241	1615.39	2.26669									13.74	7.97979	413.76	2.24634	813.69	1.30047	1213.74	4.29896	1613.75	2.92409		10.09	5.95784	410.88	4.15853	810.41	3.94539	1210.26	3.87657	1610.54	3.7078
15.32	3.86316	415.49	3.69998	815.32	4.86057	1215.32	4.6283	1615.3	2.59694	15.49	3.34842	415.49	3.26862	815.49	2.41143	1215.49	2.44876	1615.49	2.3925									13.83	8.09673	413.85	2.25282	813.78	1.23729	1213.83	4.22907	1613.84	2.91447		10.16	5.92294	410.94	4.18524	810.47	3.93759	1210.33	3.88675	1610.61	3.71877
15.42	3.87304	415.59	3.26872	815.42	3.22036	1215.42	4.56475	1615.4	2.94139	15.59	3.56806	415.59	3.1093	815.59	2.64298	1215.59	2.75469	1615.59	2.28879									13.92	8.15322	413.94	2.28864	813.87	1.33674	1213.92	4.30231	1613.93	2.88905		10.23	5.96663	411	4.19517	810.54	3.92932	1210.39	3.91457	1610.68	3.78152
15.52	3.62537	415.69	3.7199	815.52	5.57271	1215.52	5.83575	1615.5	3.02819	15.69	3.57401	415.69	3.03573	815.69	2.57048	1215.69	2.47933	1615.69	2.19892									14.01	8.078	414.03	2.35833	813.96	1.38917	1214.01	4.28344	1614.02	2.97392		10.3	5.86458	411.07	4.21233	810.61	3.92339	1210.46	3.96396	1610.74	3.85679
15.62	4.32815	415.79	3.76234	815.62	4.04404	1215.62	5.0778	1615.6	2.93248	15.79	3.75848	415.79	3.44742	815.79	2.72223	1215.79	2.4017	1615.79	2.45379									14.1	8.14241	414.12	2.33353	814.05	1.42791	1214.1	4.35998	1614.11	2.96781		10.36	5.81913	411.14	4.19198	810.68	3.95034	1210.52	4.04337	1610.81	3.90091
15.72	3.969	415.89	3.96801	815.72	4.50736	1215.72	4.73215	1615.7	2.99785	15.89	3.58375	415.89	3.26727	815.89	2.66353	1215.89	2.48907	1615.89	2.29173									14.19	8.21893	414.21	2.41199	814.14	1.52328	1214.19	4.30034	1614.2	2.98289		10.42	5.83049	411.2	4.17415	810.74	3.95645	1210.58	4.0814	1610.88	3.91284
15.82	4.02898	415.99	4.05461	815.82	4.719	1215.82	5.75825	1615.8	2.79881	15.99	3.51964	415.99	3.33976	815.99	2.76632	1215.99	2.36356	1615.99	2.51271									14.28	8.32376	414.3	2.53981	814.23	1.60044	1214.28	4.35045	1614.29	2.95766		10.49	5.81901	411.27	4.23436	810.81	3.9768	1210.65	4.15187	1610.94	3.94799
15.92	4.00992	416.09	3.95762	815.92	5.50836	1215.92	4.9972	1615.9	2.48963	16.09	3.54317	416.09	3.57239	816.09	2.70654	1216.09	2.45715	1616.09	2.48973									14.37	8.38015	414.39	2.45831	814.32	1.70123	1214.37	4.30842	1614.38	2.99006		10.55	5.79449	411.33	4.30684	810.87	4.04626	1210.71	4.2339	1611.01	4.00666
16.02	4.00428	416.19	4.06933	816.02	5.28671	1216.02	5.1739	1616	2.25519	16.19	3.50098	416.19	3.38818	816.19	2.57643	1216.19	2.78823	1616.19	2.58019									14.46	8.3846	414.48	2.44064	814.41	1.65448	1214.46	4.36928	1614.47	3.04753		10.61	5.73194	411.4	4.37286	810.93	4.1521	1210.77	4.31314	1611.08	4.05423
16.12	3.89844	416.29	3.76667	816.12	5.64707	1216.12	5.9148	1616.1	2.04033	16.29	3.6841	416.29	3.41631	816.29	2.69166	1216.29	2.6868	1616.29	2.50947									14.55	8.47154	414.57	2.44578	814.5	1.65665	1214.55	4.41127	1614.56	3.06835		10.67	5.6847	411.47	4.37729	811	4.24116	1210.83	4.36903	1611.14	4.02205
16.22	4.2209	416.39	4.23387	816.22	4.862	1216.22	4.69185	1616.2	2.09695	16.39	3.90266	416.39	3.35166	816.39	2.54749	1216.39	2.55642	1616.39	2.40311									14.64	8.46554	414.66	2.57752	814.59	1.76582	1214.64	4.41167	1614.65	3.04908		10.74	5.71598	411.53	4.44882	811.06	4.31192	1210.89	4.40419	1611.2	4.05339
16.32	3.5153	416.49	4.13732	816.32	4.75904	1216.32	5.7288	1616.3	2.269	16.49	3.89914	416.49	3.30379	816.49	2.71466	1216.49	2.58888	1616.49	2.40605									14.73	8.54325	414.75	2.67509	814.68	1.74219	1214.73	4.53092	1614.74	3.04996		10.8	5.8959	411.59	4.46746	811.13	4.40664	1210.96	4.44101	1611.27	4.0328
16.42	3.99722	416.59	4.1542	816.42	6.09466	1216.42	5.46995	1616.4	2.12647	16.59	3.76579	416.59	3.36086	816.59	2.95107	1216.59	2.7014	1616.59	2.64									14.82	8.54577	414.84	2.77196	814.77	1.73468	1214.82	4.45107	1614.83	3.06392		10.87	5.92978	411.66	4.5029	811.2	4.52093	1211.02	4.46504	1611.33	4.02554
16.52	4.30839	416.69	4.04942	816.52	4.6618	1216.52	4.2594	1616.5	2.13427	16.69	3.80636	416.69	3.38493	816.69	2.79797	1216.69	2.5859	1616.69	2.62792									14.91	8.53966	414.93	2.88969	814.86	1.90275	1214.91	4.55083	1614.92	3.1563		10.93	5.93002	411.73	4.54643	811.26	4.60339	1211.09	4.4717	1611.4	4.02288
16.62	3.9563	416.79	4.09228	816.62	4.97068	1216.62	5.084	1616.6	1.80967	16.79	3.77444	416.79	3.201	816.79	2.83962	1216.79	2.68409	1616.79	2.41813									15	8.63926	415.02	2.81517	814.95	1.83318	1215	4.46011	1615.01	3.15733		11	5.93711	411.79	4.57447	811.33	4.65385	1211.16	4.49555	1611.46	4.04954
16.72	4.24489	416.89	4.02344	816.72	4.90061	1216.72	4.588	1616.7	2.09515	16.89	3.84558	416.89	3.34166	816.89	2.88344	1216.89	2.75442	1616.89	2.66534									15.09	8.62676	415.11	2.91929	815.04	1.80736	1215.09	4.48316	1615.1	3.15433		11.06	5.94937	411.85	4.61484	811.39	4.65761	1211.23	4.48636	1611.52	4.1093
16.82	3.9937	416.99	4.15247	816.82	3.54926	1216.82	3.8254	1616.8	2.32958	16.99	3.81799	416.99	3.41848	816.99	2.9297	1216.99	2.83151	1616.99	2.66534									15.18	8.62846	415.2	2.98223	815.13	1.83752	1215.18	4.51484	1615.19	3.20537		11.13	6.02776	411.92	4.60871	811.45	4.68289	1211.29	4.48039	1611.59	4.16388
16.92	3.99652	417.09	4.07496	816.92	4.27713	1216.92	4.929	1616.9	2.34059	17.09	3.76281	417.09	3.36438	817.09	2.88182	1217.09	2.76443	1617.09	2.78555									15.27	8.74931	415.29	3.06197	815.22	1.9189	1215.27	4.59174	1615.28	3.17655		11.2	6.03713	411.99	4.61536	811.52	4.70233	1211.35	4.50065	1611.65	4.18997
17.02	3.9817	417.19	4.01911	817.02	5.19519	1217.02	6.2558	1617	2.19281	17.19	3.72819	417.19	3.58672	817.19	2.89805	1217.19	2.66786	1617.19	2.68714									15.36	8.78317	415.38	3.09229	815.31	2.01896	1215.36	4.56371	1615.37	3.20409		11.26	6.13026	412.06	4.614	811.58	4.74016	1211.42	4.52699	1611.72	4.20376
17.12	4.13693	417.29	3.87622	817.12	4.35435	1217.12	5.24675	1617.1	2.45131	17.29	3.72224	417.29	3.4723	817.29	2.92456	1217.29	2.73089	1617.29	2.57312									15.45	8.84468	415.47	3.03023	815.4	2.07678	1215.45	4.60174	1615.46	3.19209		11.33	6.23484	412.12	4.63301	811.64	4.73366	1211.48	4.58754	1611.79	4.22406
17.22	4.25336	417.39	3.97581	817.22	5.7915	1217.22	5.7009	1617.2	2.54975	17.39	3.75848	417.39	3.37493	817.39	2.79689	1217.39	2.71276	1617.39	2.72309									15.54	8.77722	415.56	3.0639	815.49	2.06992	1215.54	4.58956	1615.55	3.29145		11.4	6.31934	412.19	4.63968	811.71	4.73195	1211.55	4.67709	1611.85	4.2973
17.32	4.31545	417.49	4.14251	817.32	5.01787	1217.32	5.2886	1617.3	2.73013	17.49	3.85721	417.49	3.45526	817.49	2.69924	1217.49	2.61998	1617.49	2.90754									15.63	8.9008	415.65	3.02169	815.58	2.17887	1215.63	4.73587	1615.64	3.2502		11.46	6.38157	412.26	4.60888	811.77	4.74747	1211.61	4.78074	1611.92	4.3828
17.42	4.78115	417.59	3.94636	817.42	5.38252	1217.42	7.6167	1617.4	3.0511	17.59	3.91185	417.59	3.63947	817.59	2.79797	1217.59	2.68463	1617.59	2.92462									15.72	8.82427	415.74	3.05936	815.67	2.1604	1215.72	4.73069	1615.73	3.31082		11.53	6.40311	412.32	4.59444	811.84	4.74739	1211.67	4.85562	1611.99	4.43473
17.52	4.23854	417.69	4.32567	817.52	5.56699	1217.52	6.15505	1617.5	3.28863	17.69	3.89211	417.69	3.5502	817.69	2.81122	1217.69	2.71168	1617.69	2.99622									15.81	9.03147	415.83	3.20097	815.76	2.14966	1215.81	4.72297	1615.82	3.33752		11.59	6.43288	412.39	4.57062	811.9	4.67719	1211.74	4.87774	1612.05	4.47896
17.62	4.08119	417.79	3.99789	817.62	4.54168	1217.62	5.1677	1617.6	3.73909	17.79	3.795	417.79	3.67544	817.79	2.93835	1217.79	2.78552	1617.79	2.86864									15.9	9.01543	415.92	3.20025	815.85	2.19314	1215.9	4.74598	1615.91	3.26907		11.65	6.4304	412.45	4.6321	811.96	4.61758	1211.8	4.95528	1612.12	4.47708
17.72	4.57652	417.89	4.27068	817.72	3.50636	1217.72	4.65775	1617.7	3.70704	17.89	3.76416	417.89	3.56454	817.89	2.87533	1217.89	2.76307	1617.89	2.9809									15.99	9.07445	416.01	3.22116	815.94	2.22506	1215.99	4.7957	1616	3.26402		11.72	6.46489	412.51	4.62259	812.03	4.60855	1211.86	4.96721	1612.18	4.45371
17.82	4.68871	417.99	4.37157	817.82	4.67324	1217.82	5.7722	1617.8	3.70515	17.99	3.8042	417.99	3.50314	817.99	3.13608	1217.99	2.86884	1617.99	3.01331									16.08	9.18201	416.1	3.20478	816.03	2.31333	1216.08	4.80045	1616.09	3.32021		11.78	6.54927	412.58	4.63497	812.1	4.55893	1211.93	4.9267	1612.24	4.48822
17.92	4.95825	418.09	4.00828	817.92	5.44973	1217.92	6.55805	1617.9	3.91037	18.09	3.92538	418.09	3.37195	818.09	2.98839	1218.09	2.83259	1618.09	2.83682									16.17	9.24452	416.19	3.3593	816.12	2.5219	1216.17	4.77608	1616.18	3.29393		11.84	6.59895	412.64	4.68236	812.16	4.55461	1211.99	4.90465	1612.31	4.5011
18.02	4.74375	418.19	4.43652	818.02	4.62605	1218.02	5.72725	1618	3.87672	18.19	4.03493	418.19	3.62513	818.19	3.11688	1218.19	2.89264	1618.19	2.87129									16.26	9.17839	416.28	3.39028	816.21	2.49947	1216.26	4.7902	1616.27	3.2236		11.91	6.595	412.7	4.71202	812.22	4.57244	1212.06	4.89465	1612.37	4.52822
18.12	4.75645	418.29	4.29839	818.12	4.85056	1218.12	5.797	1618.1	4.11005	18.29	4.13555	418.29	3.65164	818.29	2.92212	1218.29	2.98596	1618.29	3.01655									16.35	9.05666	416.37	3.50521	816.3	2.39291	1216.35	4.88977	1616.36	3.30771		11.97	6.56682	412.77	4.77294	812.28	4.57185	1212.13	4.85087	1612.44	4.55237
18.22	4.82348	418.39	4.42483	818.22	5.43829	1218.22	7.20905	1618.2	4.29138	18.39	4.16909	418.39	3.76876	818.39	2.94484	1218.39	2.79012	1618.39	2.8545									16.44	9.1886	416.46	3.48118	816.39	2.53419	1216.44	4.92412	1616.45	3.33369		12.03	6.55603	412.83	4.83367	812.34	4.63828	1212.2	4.77215	1612.51	4.5736
18.32	5.25178	418.49	4.53394	818.32	5.43829	1218.32	6.99515	1618.3	4.32954	18.49	4.21561	418.49	3.61025	818.49	2.87993	1218.49	3.06711	1618.49	2.94171									16.53	9.26347	416.55	3.62802	816.48	2.61386	1216.53	4.87544	1616.54	3.36042		12.09	6.53074	412.9	4.90264	812.41	4.71728	1212.26	4.77143	1612.57	4.61282
18.42	4.36837	418.59	4.38499	818.42	5.291	1218.42	5.0375	1618.4	4.44009	18.59	4.0498	418.59	3.77498	818.59	3.06251	1218.59	2.92889	1618.59	3.0964									16.62	9.2834	416.64	3.62519	816.57	2.64305	1216.62	4.91303	1616.63	3.35884		12.15	6.5195	412.97	4.96169	812.47	4.81635	1212.33	4.80366	1612.63	4.61163
18.52	4.8263	418.69	4.30965	818.52	5.86014	1218.52	6.3581	1618.5	4.7477	18.69	4.14285	418.69	3.82367	818.69	3.03843	1218.69	2.98866	1618.69	2.86776									16.71	9.30384	416.73	3.6733	816.66	2.59147	1216.71	4.91188	1616.72	3.37198		12.22	6.55135	413.03	4.9855	812.53	4.85962	1212.39	4.86911	1612.7	4.60135
18.62	4.97519	418.79	4.48285	818.62	5.97168	1218.62	6.2837	1618.6	4.84357	18.79	4.22643	418.79	3.77039	818.79	3.21209	1218.79	2.98839	1618.79	3.21485									16.8	9.33845	416.82	3.72136	816.75	2.69829	1216.8	4.92205	1616.81	3.47032		12.28	6.57489	413.09	5.00318	812.6	4.89749	1212.46	4.91366	1612.77	4.59593
18.72	4.67037	418.89	4.38239	818.72	4.47018	1218.72	6.81535	1618.7	4.99687	18.89	4.15908	418.89	3.72873	818.89	3.35951	1218.89	2.82664	1618.89	3.10583									16.89	9.51409	416.91	3.69052	816.84	2.66814	1216.89	5.06696	1616.9	3.42305		12.35	6.55469	413.16	5.04897	812.67	4.95839	1212.53	4.99397	1612.84	4.59141
18.82	4.50173	418.99	4.34386	818.82	5.22093	1218.82	6.95795	1618.8	5.06746	18.99	4.13041	418.99	3.75118	818.99	2.86099	1218.99	3.02545	1618.99	3.27496									16.98	9.45075	417	3.69665	816.93	2.74811	1216.98	5.01759	1616.99	3.4347		12.42	6.48664	413.23	5.11368	812.73	4.99166	1212.59	5.06106	1612.9	4.61092
18.92	4.82207	419.09	4.44388	818.92	4.21707	1218.92	6.95175	1618.9	5.11467	19.09	4.16747	419.09	3.52018	819.09	3.35139	1219.09	2.9508	1619.09	2.98238									17.07	9.52455	417.09	3.79038	817.02	2.77694	1217.07	5.11445	1617.08	3.50768		12.49	6.44367	413.29	5.13179	812.79	5.01041	1212.66	5.10933	1612.96	4.60517
19.02	4.52713	419.19	4.54996	819.02	5.19948	1219.02	6.7053	1619	5.08868	19.19	4.21399	419.19	3.9554	819.19	3.07928	1219.19	2.7839	1619.19	3.16682									17.16	9.59732	417.18	3.80526	817.11	2.84487	1217.16	5.05001	1617.17	3.54702		12.55	6.4497	413.36	5.16572	812.86	5.04804	1212.72	5.12385	1613.03	4.54046
19.12	4.32039	419.29	4.55992	819.12	5.74431	1219.12	7.7345	1619.1	5.12605	19.29	4.34518	419.29	3.63568	819.29	3.14852	1219.29	3.01166	1619.29	3.267									17.25	9.60646	417.27	3.83967	817.2	2.81173	1217.25	5.0122	1617.26	3.5209		12.61	6.54695	413.43	5.18435	812.93	5.10124	1212.78	5.07896	1613.1	4.52365
19.22	4.22372	419.39	4.68809	819.22	3.78664	1219.22	5.18785	1619.2	5.36321	19.39	4.20263	419.39	3.73225	819.39	3.18585	1219.39	3.10092	1619.39	3.58492									17.34	9.58523	417.36	3.88467	817.29	2.85436	1217.34	5.16154	1617.35	3.61358		12.67	6.63642	413.5	5.22278	813	5.10887	1212.85	5.02407	1613.17	4.5471
19.32	4.90745	419.49	4.42223	819.32	5.70713	1219.32	6.1814	1619.3	5.60463	19.49	4.26836	419.49	3.87804	819.49	3.34139	1219.49	3.0268	1619.49	3.70042									17.43	9.54622	417.45	3.94652	817.38	2.89283	1217.43	5.14232	1617.44	3.56609		12.73	6.65756	413.56	5.31146	813.06	5.18627	1212.91	5.01195	1613.23	4.58681
19.42	4.43187	419.59	4.71494	819.42	5.81867	1219.42	5.3537	1619.4	5.75263	19.59	4.19479	419.59	3.8326	819.59	3.5026	1219.59	3.01544	1619.59	3.34125									17.52	9.67037	417.54	4.04129	817.47	2.85983	1217.52	5.14713	1617.53	3.52542		12.8	6.63699	413.62	5.39317	813.12	5.2395	1212.98	5.01453	1613.3	4.65133
19.52	5.16923	419.69	4.79721	819.52	5.09509	1219.52	6.08685	1619.5	5.947	19.69	4.0168	419.69	3.70141	819.69	3.19938	1219.69	3.02302	1619.69	3.30825									17.61	9.74454	417.63	4.0581	817.56	2.95632	1217.61	5.1668	1617.62	3.61851		12.86	6.63512	413.69	5.48451	813.18	5.26845	1213.05	5.01024	1613.36	4.76576
19.62	5.37314	419.79	4.46423	819.62	5.14514	1219.62	5.4467	1619.6	5.90041	19.79	4.54967	419.79	3.72819	819.79	3.26105	1219.79	3.19289	1619.79	3.27879									17.7	9.91327	417.72	4.1547	817.65	3.02569	1217.7	5.18781	1617.71	3.57511		12.92	6.64147	413.76	5.52839	813.24	5.29822	1213.11	5.00602	1613.43	4.90327
19.72	5.54249	419.89	4.61232	819.72	6.41355	1219.72	6.2806	1619.7	5.715	19.89	4.19614	419.89	3.91483	819.89	3.40116	1219.89	3.20073	1619.89	3.53454									17.79	9.94403	417.81	4.10159	817.74	3.04293	1217.79	5.24758	1617.8	3.6322		12.99	6.68598	413.82	5.53062	813.31	5.32445	1213.18	5.03259	1613.5	5.02115
19.82	5.28494	419.99	4.48631	819.82	5.64278	1219.82	7.1951	1619.8	5.63163	19.99	4.24023	419.99	3.75524	819.99	3.30108	1219.99	3.36681	1619.99	3.61291									17.88	9.9306	417.9	4.07557	817.83	3.14059	1217.88	5.2193	1617.89	3.63178		13.05	6.79105	413.89	5.49646	813.37	5.36967	1213.25	5.0733	1613.56	5.064
19.92	5.21509	420.09	4.8063	819.92	6.69955	1219.92	6.63245	1619.9	5.56529	20.09	4.33409	420.09	3.83287	820.09	3.33516	1220.09	3.31893	1620.09	3.42139									17.97	9.89717	417.99	4.21591	817.92	3.18193	1217.97	5.26465	1617.98	3.6177		13.11	6.89184	413.95	5.41272	813.44	5.37212	1213.31	5.11203	1613.63	5.0968
20.02	5.2666	420.19	4.79591	820.02	5.26955	1220.02	6.02175	1620	5.42483	20.19	4.3092	420.19	3.60539	820.19	3.35383	1220.19	3.46094	1620.19	3.78469									18.06	9.93212	418.08	4.3164	818.01	3.17136	1218.06	5.35076	1618.07	3.67178		13.17	6.93432	414.02	5.33734	813.5	5.36706	1213.38	5.13544	1613.7	5.15134
20.12	4.75857	420.29	4.86519	820.12	4.44015	1220.12	5.90705	1620.1	5.40228	20.29	4.44716	420.29	3.86154	820.29	3.49178	1220.29	3.20966	1620.29	3.63913									18.15	10.0455	418.17	4.3657	818.1	3.17663	1218.15	5.31444	1618.16	3.64938		13.24	6.99398	414.08	5.29183	813.56	5.37286	1213.45	5.15559	1613.76	5.19509
20.22	4.98577	420.39	4.62747	820.22	4.59888	1220.22	7.37955	1620.2	5.38597	20.39	4.48962	420.39	3.93782	820.39	3.40116	1220.39	3.26348	1620.39	3.56046									18.24	10.0223	418.26	4.41004	818.19	3.20453	1218.24	5.3629	1618.25	3.67085		13.31	7.03332	414.15	5.23066	813.63	5.34648	1213.51	5.14897	1613.83	5.23334
20.32	5.00059	420.49	4.5898	820.32	4.97068	1220.32	6.3829	1620.3	5.35107	20.49	4.52641	420.49	3.88561	820.49	3.49989	1220.49	3.33381	1620.49	3.68038									18.33	9.96054	418.35	4.46535	818.28	3.24482	1218.33	5.40001	1618.34	3.71533		13.37	7.11265	414.22	5.2239	813.69	5.34037	1213.57	5.13628	1613.89	5.1831
20.42	4.95896	420.59	5.17522	820.42	5.18804	1220.42	6.97035	1620.4	5.4413	20.59	4.5091	420.59	4.02194	820.59	3.57834	1220.59	3.47366	1620.59	3.46117									18.42	10.132	418.44	4.50306	818.37	3.30935	1218.42	5.37985	1618.43	3.71138		13.43	7.19462	414.29	5.26156	813.75	5.3599	1213.64	5.08219	1613.95	5.14541
20.52	5.22638	420.69	4.66471	820.52	4.13985	1220.52	6.6247	1620.5	5.60806	20.69	4.58132	420.69	4.12067	820.69	3.47934	1220.69	3.33381	1620.69	3.79677									18.51	10.1091	418.53	4.48658	818.46	3.32551	1218.51	5.41626	1618.52	3.70973		13.5	7.2316	414.35	5.33029	813.82	5.39971	1213.71	5.06193	1614.02	5.14604
20.62	4.76492	420.79	4.45081	820.62	6.12326	1220.62	7.12845	1620.6	5.75533	20.79	4.51884	420.79	4.21426	820.79	3.44066	1220.79	3.36059	1620.79	3.61851									18.6	10.2047	418.62	4.61494	818.55	3.37324	1218.6	5.33908	1618.61	3.66567		13.56	7.2246	414.42	5.39396	813.88	5.40127	1213.77	5.07394	1614.09	5.16912
20.72	4.50243	420.89	4.96088	820.72	5.27241	1220.72	6.7332	1620.7	5.93692	20.89	4.57645	420.89	4.19316	820.89	3.56048	1220.89	3.38007	1620.89	3.75316									18.69	10.1916	418.71	4.59511	818.64	3.35565	1218.69	5.38902	1618.7	3.73329		13.63	7.16815	414.49	5.482	813.94	5.44851	1213.84	5.07402	1614.15	5.19205
20.82	5.22708	420.99	5.25186	820.82	5.69998	1220.82	6.50535	1620.8	5.8953	20.99	4.67004	420.99	4.4082	820.99	3.6584	1220.99	3.22048	1620.99	3.88663									18.78	10.212	418.8	4.71807	818.73	3.37029	1218.78	5.47043	1618.79	3.7952		13.7	7.0663	414.55	5.60576	814.01	5.49085	1213.9	5.12883	1614.22	5.2313
20.92	4.64214	421.09	4.82189	820.92	5.99027	1220.92	6.48985	1620.9	5.72749	21.09	4.34112	421.09	4.38089	821.09	3.68978	1221.09	3.38466	1621.09	3.76259									18.87	10.2858	418.89	4.80823	818.82	3.46102	1218.87	5.45213	1618.88	3.78017		13.76	6.9381	414.62	5.67711	814.07	5.53984	1213.97	5.21663	1614.29	5.31193
21.02	5.66173	421.19	5.02367	821.02	6.12326	1221.02	6.851	1621	5.48364	21.19	4.65841	421.19	4.26782	821.19	3.80663	1221.19	3.53289	1621.19	3.70012									18.96	10.226	418.98	4.72385	818.91	3.46655	1218.96	5.52177	1618.97	3.76525		13.83	6.8611	414.69	5.70101	814.14	5.5505	1214.03	5.29861	1614.35	5.38391
21.12	5.47828	421.29	5.15053	821.12	5.90447	1221.12	6.3178	1621.1	5.36935	21.29	4.58998	421.29	4.15665	821.29	3.59781	1221.29	3.58645	1621.29	3.86512									19.05	10.4457	419.07	4.76816	819	3.45673	1219.05	5.52696	1619.06	3.80512		13.89	6.7915	414.75	5.71522	814.2	5.59665	1214.09	5.38957	1614.42	5.42094
21.22	5.25037	421.39	5.17695	821.22	6.55512	1221.22	6.99515	1621.2	5.41374	21.39	4.86804	421.39	4.37575	821.39	3.59051	1221.39	3.48718	1621.39	3.77408									19.14	10.4993	419.16	4.83766	819.09	3.41715	1219.14	5.55376	1619.15	3.81066		13.96	6.75391	414.81	5.70793	814.26	5.67604	1214.16	5.50162	1614.49	5.46461
21.32	5.37808	421.49	5.19513	821.32	5.43543	1221.32	6.24185	1621.3	5.50703	21.49	4.70007	421.49	4.18018	821.49	3.44661	1221.49	3.57888	1621.49	3.69895									19.23	10.3876	419.25	4.88487	819.18	3.58615	1219.23	5.58868	1619.24	3.90764		14.03	6.69885	414.88	5.67489	814.33	5.72499	1214.22	5.57844	1614.55	5.5288
21.42	5.27859	421.59	5.08385	821.42	6.03174	1221.42	6.1132	1621.4	5.54613	21.59	5.12474	421.59	4.37493	821.59	3.52613	1221.59	3.48258	1621.59	3.89783									19.32	10.4751	419.34	4.96386	819.27	3.67783	1219.32	5.61942	1619.33	3.93972		14.09	6.6894	414.94	5.69276	814.39	5.77546	1214.29	5.628	1614.62	5.57507
21.52	5.71889	421.69	5.35145	821.52	5.6342	1221.52	6.4263	1621.5	5.93529	21.69	5.05955	421.69	4.37439	821.69	3.6273	1221.69	3.41036	1621.69	4.03896									19.41	10.4994	419.43	4.93021	819.36	3.668	1219.41	5.60283	1619.42	3.93861		14.16	6.70553	415.01	5.74525	814.45	5.81224	1214.36	5.6684	1614.68	5.59759
21.62	5.28636	421.79	4.77989	821.62	6.24624	1221.62	5.5366	1621.6	6.16234	21.79	4.79663	421.79	4.45527	821.79	3.76362	1221.79	3.47555	1621.79	3.96354									19.5	10.5802	419.52	4.92252	819.45	3.69399	1219.5	5.63546	1619.51	3.92316		14.23	6.72911	415.08	5.81632	814.52	5.83205	1214.42	5.6979	1614.74	5.60294
21.72	5.33928	421.89	5.13495	821.72	6.32775	1221.72	7.56245	1621.7	6.35877	21.89	4.82801	421.89	4.3368	821.89	3.66057	1221.89	3.29648	1621.89	3.82446									19.59	10.6005	419.61	5.0521	819.54	3.70226	1219.59	5.72483	1619.6	3.87845		14.29	6.82033	415.14	5.91906	814.58	5.88793	1214.49	5.71797	1614.81	5.62245
21.82	5.90234	421.99	5.12585	821.82	6.55369	1221.82	6.2589	1621.8	6.5179	21.99	4.75254	421.99	4.14393	821.99	3.45607	1221.99	3.61323	1621.99	3.58728									19.68	10.714	419.7	5.01406	819.63	3.70747	1219.68	5.71927	1619.69	3.96518		14.35	6.89807	415.21	5.98261	814.64	5.94069	1214.56	5.72424	1614.88	5.68631
21.92	5.67373	422.09	5.63117	821.92	6.94408	1221.92	8.25065	1621.9	6.69473	22.09	4.94486	422.09	4.20534	822.09	3.4888	1222.09	3.51477	1622.09	3.7567									19.77	10.5649	419.79	5.07598	819.72	3.82736	1219.77	5.69571	1619.78	3.96472		14.41	6.98502	415.27	6.03859	814.7	5.99342	1214.63	5.75586	1614.95	5.74846
22.02	5.20874	422.19	5.48741	822.02	5.28099	1222.02	7.97475	1622	6.85244	22.19	4.77337	422.19	3.99625	822.19	3.62675	1222.19	3.68572	1622.19	3.49152									19.86	10.657	419.88	5.25798	819.81	3.80741	1219.86	5.77559	1619.87	3.93385		14.47	7.06362	415.33	6.10182	814.77	6.02047	1214.69	5.78483	1615.02	5.78226
22.12	5.71183	422.29	5.08862	822.12	6.2777	1222.12	8.48625	1622.1	6.89982	22.29	4.8372	422.29	4.16666	822.29	3.75659	1222.29	3.6887	1622.29	3.55339									19.95	10.5832	419.97	5.2151	819.9	3.9183	1219.95	5.74833	1619.96	3.95455		14.54	7.10385	415.4	6.16709	814.84	6.04965	1214.76	5.79509	1615.09	5.84126
22.22	5.31881	422.39	5.51512	822.22	7.00557	1222.22	7.14395	1622.2	6.76898	22.39	4.57104	422.39	4.2854	822.39	3.89589	1222.39	3.42875	1622.39	3.48297									20.04	10.6906	420.06	5.26587	819.99	4.01433	1220.04	5.67621	1620.05	3.98133		14.6	7.05783	415.46	6.21595	814.9	6.03872	1214.82	5.82143	1615.15	5.90771
22.32	5.04786	422.49	4.99162	822.32	6.38638	1222.32	6.7828	1622.3	6.76993	22.49	4.94432	422.49	4.39847	822.49	3.86019	1222.49	3.81475	1622.49	3.89253									20.13	10.6709	420.15	5.30148	820.08	3.97821	1220.13	5.7498	1620.14	4.05399		14.67	7.04647	415.53	6.20946	814.96	6.00584	1214.88	5.85488	1615.22	5.94611
22.42	5.52414	422.59	5.30122	822.42	5.66137	1222.42	7.4245	1622.4	6.4313	22.59	4.87805	422.59	4.34464	822.59	3.98894	1222.59	3.71007	1622.59	3.85511									20.22	10.6945	420.24	5.34806	820.17	4.04656	1220.22	5.77273	1620.23	4.04478		14.74	7.09652	415.59	6.16761	815.03	5.96509	1214.95	5.92306	1615.28	5.95728
22.52	5.09796	422.69	5.43588	822.52	6.33919	1222.52	7.63065	1622.5	6.35027	22.69	4.86155	422.69	4.48908	822.69	3.84288	1222.69	3.56238	1622.69	4.03808									20.31	10.876	420.33	5.3806	820.26	4.07329	1220.31	5.77254	1620.32	4.0565		14.81	7.14258	415.65	6.11859	815.09	5.95466	1215.01	6.01679	1615.35	5.97264
22.62	5.40278	422.79	5.46619	822.62	6.54225	1222.62	8.9652	1622.6	6.1821	22.79	4.83991	422.79	4.56671	822.79	3.79608	1222.79	3.71493	1622.79	3.79706									20.4	10.9109	420.42	5.47959	820.35	4.12422	1220.4	5.78232	1620.41	4.15573		14.87	7.15634	415.72	6.08773	815.16	5.94976	1215.08	6.08745	1615.42	5.97431
22.72	4.82419	422.89	5.60389	822.72	6.74817	1222.72	8.3948	1622.7	5.87113	22.89	4.92971	422.89	4.54859	822.89	4.07117	1222.89	3.63974	1622.89	3.97768									20.49	10.9615	420.51	5.49445	820.44	4.12481	1220.49	5.77835	1620.5	4.07111		14.93	7.15972	415.79	6.09828	815.23	5.9496	1215.14	6.16689	1615.48	5.94203
22.82	4.90956	422.99	5.43805	822.82	6.50221	1222.82	7.5268	1622.8	5.73856	22.99	5.01357	422.99	4.49476	822.99	3.72548	1222.99	3.59565	1622.99	4.0646									20.58	11.0424	420.6	5.58744	820.53	4.07937	1220.58	5.87846	1620.59	4.18149		15	7.19825	415.85	6.14825	815.29	5.99225	1215.21	6.21893	1615.54	5.89098
22.92	4.89475	423.09	5.61991	822.92	6.70813	1222.92	7.6725	1622.9	5.84446	23.09	4.78933	423.09	4.46095	823.09	3.96325	1223.09	3.62486	1623.09	3.92936									20.67	11.1549	420.69	5.52542	820.62	4.17023	1220.67	5.8811	1620.68	4.21906		15.07	7.22582	415.92	6.15761	815.36	5.96953	1215.27	6.26499	1615.61	5.85818
23.02	4.77621	423.19	5.22025	823.02	7.15715	1223.02	7.89415	1623	5.72622	23.19	4.93161	423.19	4.60972	823.19	4.04034	1223.19	3.66435	1623.19	4.09171									20.76	11.0178	420.78	5.61841	820.71	4.27237	1220.76	5.84378	1620.77	4.19254		15.14	7.28564	415.99	6.20006	815.43	5.96786	1215.33	6.27742	1615.67	5.83384
23.12	5.20521	423.29	5.43242	823.12	6.2062	1223.12	8.20105	1623.1	5.55766	23.29	5.05549	423.29	4.41605	823.29	3.8656	1223.29	3.7666	1623.29	4.22695									20.85	10.9539	420.87	5.72882	820.8	4.34786	1220.85	5.85421	1620.86	4.27942		15.2	7.36281	416.05	6.26182	815.49	6.00568	1215.4	6.29666	1615.73	5.8171
23.22	5.16076	423.39	5.31161	823.22	6.9784	1223.22	7.76085	1623.2	5.46804	23.39	4.95325	423.39	4.47285	823.39	3.99381	1223.39	3.66489	1623.39	4.17892									20.94	11.0593	420.96	5.62254	820.89	4.27334	1220.94	5.91307	1620.95	4.20551		15.26	7.4544	416.12	6.2783	815.56	6.03767	1215.47	6.32037	1615.8	5.81825
23.32	4.23854	423.49	5.21678	823.32	5.99027	1223.32	7.47565	1623.3	5.80892	23.49	4.84911	423.49	4.82098	823.49	3.7923	1223.49	3.81718	1623.49	4.21663									21.03	11.0421	421.05	5.73677	820.98	4.33335	1221.03	5.97412	1621.04	4.19929		15.33	7.55385	416.19	6.32768	815.62	6.0825	1215.53	6.32315	1615.87	5.8364
23.42	5.24402	423.59	5.53331	823.42	6.75246	1223.42	7.1145	1623.4	6.11964	23.59	4.79825	423.59	4.47529	823.59	3.95107	1223.59	3.8142	1623.59	4.05399									21.12	11.1472	421.14	5.81033	821.07	4.40646	1221.12	5.94995	1621.13	4.34684		15.39	7.60748	416.25	6.44662	815.68	6.12009	1215.59	6.31509	1615.94	5.8768
23.52	4.71482	423.69	5.47572	823.52	6.55798	1223.52	7.9794	1623.5	6.55791	23.69	4.7474	423.69	4.66652	823.69	4.38711	1223.69	3.60593	1623.69	4.19984									21.21	11.1822	421.23	5.8672	821.16	4.48612	1221.21	5.92031	1621.22	4.27468		15.45	7.65468	416.32	6.54135	815.75	6.15375	1215.66	6.36051	1616	5.94337
23.62	5.68714	423.79	5.41077	823.62	7.06563	1223.62	7.4369	1623.6	6.93402	23.79	4.9619	423.79	4.53128	823.79	4.33761	1223.79	3.76714	1623.79	4.06077									21.3	11.187	421.32	5.87274	821.25	4.45955	1221.3	5.9082	1621.31	4.33334		15.52	7.71622	416.38	6.59825	815.81	6.16367	1215.72	6.36781	1616.06	5.9647
23.72	5.30823	423.89	5.18604	823.72	6.13327	1223.72	6.0636	1623.7	7.41812	23.89	4.77797	423.89	4.488	823.89	4.3441	1223.89	3.55724	1623.89	4.07462									21.39	11.0705	421.41	5.93681	821.34	4.49808	1221.39	5.96157	1621.4	4.19138		15.58	7.82862	416.44	6.66586	815.87	6.18679	1215.78	6.42121	1616.13	5.95899
23.82	5.31599	423.99	5.08732	823.82	7.28442	1223.82	8.25685	1623.8	7.6115	23.99	4.90645	423.99	4.76471	823.99	4.3533	1223.99	3.87209	1623.99	4.11204									21.48	11.3789	421.5	5.94456	821.43	4.53393	1221.48	5.98144	1621.49	4.28126		15.65	7.90049	416.5	6.66403	815.94	6.17289	1215.85	6.50092	1616.19	5.95825
23.92	4.60616	424.09	5.35751	823.92	7.26869	1223.92	5.9551	1623.9	7.84057	24.09	4.91998	424.09	4.653	824.09	4.27999	1224.09	3.77363	1624.09	3.91639									21.57	11.4543	421.59	6.04843	821.52	4.52481	1221.57	6.06083	1621.58	4.32613		15.72	7.9424	416.57	6.66518	816	6.12861	1215.91	6.57142	1616.25	6.01691
24.02	4.94202	424.19	5.46619	824.02	6.9927	1224.02	7.2788	1624	7.85109	24.19	5.14935	424.19	4.8207	824.19	4.27837	1224.19	3.81393	1624.19	4.52748									21.66	11.35	421.68	6.0115	821.61	4.65842	1221.66	6.05571	1621.67	4.30987		15.78	7.90762	416.63	6.67637	816.07	6.14355	1215.98	6.62809	1616.32	6.05449
24.12	4.90463	424.29	5.47572	824.12	7.4503	1224.12	7.5175	1624.1	7.81987	24.29	5.27107	424.29	4.70061	824.29	4.35952	1224.29	3.7877	1624.29	4.11292									21.75	11.2752	421.77	6.00249	821.7	4.65616	1221.75	6.10243	1621.76	4.38665		15.85	7.89194	416.7	6.67554	816.14	6.17332	1216.04	6.69161	1616.38	6.0496
24.22	4.92438	424.39	5.60129	824.22	5.68282	1224.22	7.4307	1624.2	7.49953	24.39	5.16748	424.39	4.90023	824.39	4.27593	1224.39	3.85884	1624.39	4.10349									21.84	11.3904	421.86	6.09309	821.79	4.59572	1221.84	6.11211	1621.85	4.38459		15.91	7.89386	416.76	6.67283	816.2	6.19484	1216.1	6.68191	1616.44	6.04986
24.32	4.30204	424.49	5.21981	824.32	7.11568	1224.32	8.16695	1624.3	7.54495	24.49	5.12366	424.49	4.61892	824.49	4.46149	1224.49	3.66084	1624.49	4.34097									21.93	11.454	421.95	6.02426	821.88	4.65022	1221.93	6.09137	1621.94	4.38087		15.97	7.88282	416.83	6.68063	816.26	6.18686	1216.17	6.68089	1616.51	6.05572
24.42	4.43822	424.59	5.86325	824.42	7.43886	1224.42	7.8833	1624.4	7.29099	24.59	5.1434	424.59	4.80096	824.59	4.39279	1224.59	3.6327	1624.59	4.11646									22.02	11.4093	422.04	6.03347	821.97	4.63283	1222.02	6.19827	1622.03	4.31192		16.04	7.87822	416.9	6.72101	816.33	6.23356	1216.23	6.6615	1616.57	6.07416
24.52	5.05845	424.69	5.60952	824.52	6.56799	1224.52	9.1822	1624.5	7.05814	24.69	5.02439	424.69	4.86236	824.69	4.2048	1224.69	3.93863	1624.69	4.08935									22.11	11.6087	422.13	6.17013	822.06	4.65567	1222.11	6.14697	1622.12	4.39061		16.1	7.85753	416.96	6.75689	816.39	6.26862	1216.29	6.64322	1616.64	6.06473
24.62	4.84042	424.79	5.5476	824.62	6.8926	1224.62	8.74975	1624.6	7.01771	24.79	5.11798	424.79	4.81881	824.79	4.29649	1224.79	3.80014	1624.79	4.01127									22.2	11.5763	422.22	6.2589	822.15	4.6437	1222.2	6.18708	1622.21	4.38927		16.16	7.85443	417.02	6.78058	816.45	6.30279	1216.36	6.63205	1616.71	6.08147
24.72	5.49239	424.89	5.42029	824.72	7.18432	1224.72	9.16825	1624.7	7.07109	24.89	5.33302	424.89	4.67112	824.89	4.60242	1224.89	3.86884	1624.89	4.01186									22.29	11.5869	422.31	6.21578	822.24	4.73509	1222.29	6.21343	1622.3	4.36286		16.23	7.84181	417.09	6.8321	816.52	6.35563	1216.43	6.60928	1616.78	6.13182
24.82	5.18545	424.99	5.64242	824.82	6.7925	1224.82	9.14345	1624.8	7.1385	24.99	5.29055	424.99	4.84126	824.99	4.47448	1224.99	4.00166	1624.99	4.23814									22.38	11.8179	422.4	6.28791	822.33	4.80642	1222.38	6.1891	1622.39	4.42442		16.29	7.81025	417.15	6.92026	816.58	6.4279	1216.49	6.63216	1616.84	6.12867
24.92	5.40701	425.09	5.81649	824.92	6.86829	1224.92	9.0892	1624.9	7.46285	25.09	5.22103	425.09	4.96893	825.09	4.21534	1225.09	3.69708	1625.09	4.2956									22.47	11.7597	422.49	6.36889	822.42	4.81307	1222.47	6.28831	1622.48	4.38666		16.36	7.84214	417.22	6.97987	816.65	6.46961	1216.55	6.64812	1616.91	6.11093
25.02	5.05139	425.19	5.7589	825.02	6.67953	1225.02	8.75285	1625	7.68979	25.19	5.19128	425.19	4.8272	825.19	4.2478	1225.19	3.92619	1625.19	4.33007									22.56	11.8568	422.58	6.47492	822.51	4.85739	1222.56	6.22656	1622.57	4.42898		16.43	7.87357	417.29	6.99413	816.72	6.43035	1216.62	6.62099	1616.97	6.0985
25.12	5.41619	425.29	5.41293	825.12	6.32346	1225.12	8.7978	1625.1	8.05099	25.29	5.23023	425.29	4.85127	825.29	4.30407	1225.29	3.74036	1625.29	4.31917									22.65	11.8302	422.67	6.4732	822.6	4.90623	1222.65	6.18851	1622.66	4.49002		16.49	7.89487	417.35	7.04498	816.78	6.35038	1216.69	6.60597	1617.04	6.11431
25.22	4.74375	425.39	5.57661	825.22	7.64907	1225.22	10.0672	1625.2	8.0249	25.39	5.24808	425.39	4.80042	825.39	4.31056	1225.39	3.69708	1625.39	4.25553									22.74	11.9086	422.76	6.55904	822.69	4.95787	1222.74	6.3174	1622.75	4.4874		16.56	7.92521	417.42	7.07819	816.85	6.24053	1216.75	6.61057	1617.1	6.14347
25.32	5.12548	425.49	5.68442	825.32	6.24481	1225.32	9.24575	1625.3	7.84528	25.49	5.33058	425.49	4.78933	825.49	4.50396	1225.49	3.92538	1625.49	4.11999									22.83	11.9331	422.85	6.52159	822.78	4.95383	1222.83	6.34854	1622.84	4.46823		16.62	7.9314	417.48	7.14452	816.91	6.15702	1216.82	6.67728	1617.16	6.23701
25.42	4.95402	425.59	5.50083	825.42	6.12183	1225.42	8.70015	1625.4	7.69498	25.59	5.28541	425.59	4.68465	825.59	4.40604	1225.59	3.94783	1625.59	4.23019									22.92	11.7406	422.94	6.58295	822.87	5.18253	1222.92	6.36199	1622.93	4.42457		16.68	7.91686	417.54	7.22452	816.97	6.1692	1216.89	6.73938	1617.23	6.30183
25.52	4.60898	425.69	5.55626	825.52	6.68811	1225.52	8.19175	1625.5	7.52895	25.69	5.19615	425.69	5.01816	825.69	4.53101	1225.69	4.22075	1625.69	4.47415									23.01	11.85	423.03	6.58906	822.96	5.10174	1223.01	6.36952	1623.02	4.47843		16.75	7.92766	417.61	7.23945	817.04	6.17857	1216.96	6.78047	1617.29	6.31611
25.62	4.84818	425.79	5.73465	825.62	6.6352	1225.62	10.0269	1625.6	7.47566	25.79	5.21319	425.79	4.88346	825.79	4.48692	1225.79	4.09633	1625.79	4.47975									23.1	11.9128	423.12	6.61934	823.05	5.11001	1223.1	6.42918	1623.11	4.5428		16.82	7.95197	417.67	7.28891	817.1	6.20632	1217.02	6.76915	1617.36	6.34832
25.72	4.51584	425.89	5.83814	825.72	6.24481	1225.72	9.2814	1625.7	7.87516	25.89	5.39604	425.89	5.04278	825.89	4.42335	1225.89	4.11689	1625.89	4.55488									23.19	11.8209	423.21	6.61404	823.14	5.09251	1223.19	6.37111	1623.2	4.58991		16.88	7.98394	417.74	7.38256	817.17	6.26971	1217.09	6.78203	1617.43	6.38053
25.82	4.84324	425.99	5.8888	825.82	5.34248	1225.82	8.9187	1625.8	7.79892	25.99	5.07578	425.99	5.11852	825.99	4.6108	1225.99	4.02843	1625.99	4.34333									23.28	11.9173	423.3	6.73115	823.23	5.05046	1223.28	6.41533	1623.29	4.6672		16.94	8.0289	417.8	7.47474	817.24	6.35085	1217.15	6.7791	1617.49	6.40071
25.92	5.27154	426.09	5.78921	825.92	7.26869	1225.92	9.0427	1625.9	8.2739	26.09	5.2516	426.09	5.02844	826.09	4.50125	1226.09	3.89589	1626.09	4.40167									23.37	11.9899	423.39	6.82249	823.32	5.0588	1223.37	6.39868	1623.38	4.60588		17	8.08245	417.86	7.5596	817.3	6.43405	1217.22	6.77238	1617.55	6.43025
26.02	5.5566	426.19	5.37873	826.02	7.44601	1226.02	9.10625	1626	8.41924	26.19	5.27405	426.19	5.1104	826.19	4.4999	1226.19	4.37358	1626.19	4.38046									23.46	11.9653	423.48	6.80348	823.41	5.18289	1223.46	6.45561	1623.47	4.55687		17.07	8.12183	417.93	7.64378	817.36	6.54386	1217.29	6.75618	1617.61	6.44891
26.12	5.56718	426.29	5.7996	826.12	7.37165	1226.12	8.30335	1626.1	8.80961	26.29	5.31057	426.29	4.99625	826.29	4.58051	1226.29	4.10931	1626.29	4.44027									23.55	11.9266	423.57	6.74876	823.5	5.33017	1223.55	6.47619	1623.56	4.61375		17.13	8.15477	417.99	7.71055	817.43	6.68208	1217.35	6.73558	1617.68	6.44424
26.22	5.35409	426.39	5.59523	826.22	7.16859	1226.22	8.7699	1626.2	9.34279	26.39	5.26864	426.39	5.11987	826.39	4.587	1226.39	4.15016	1626.39	4.32153									23.64	11.9957	423.66	6.9166	823.59	5.24821	1223.64	6.52643	1623.65	4.63553		17.19	8.18251	418.06	7.73428	817.49	6.78065	1217.41	6.72981	1617.75	6.44731
26.32	4.80655	426.49	5.90612	826.32	7.31302	1226.32	8.6614	1626.3	9.83659	26.49	5.19182	426.49	5.0041	826.49	4.54616	1226.49	4.09443	1626.49	4.3342									23.73	12.1999	423.75	6.85187	823.68	5.26311	1223.73	6.5578	1623.74	4.58238		17.26	8.23724	418.13	7.73416	817.56	6.80715	1217.48	6.66318	1617.82	6.47021
26.42	5.78592	426.59	5.87278	826.42	7.22722	1226.42	9.60845	1626.4	10.0616	26.59	5.24754	426.59	5.13691	826.59	4.42011	1226.59	4.38494	1626.59	4.71664									23.82	12.1004	423.84	6.96197	823.77	5.34787	1223.82	6.4671	1623.83	4.5792		17.33	8.2565	418.2	7.69339	817.62	6.81396	1217.54	6.61601	1617.88	6.48987
26.52	5.5686	426.69	5.88577	826.52	8.51851	1226.52	9.36975	1626.5	10.2368	26.69	5.14502	426.69	4.99707	826.69	4.64083	1226.69	4.16152	1626.69	4.42229									23.91	12.1799	423.93	6.9375	823.86	5.39939	1223.91	6.49824	1623.92	4.65751		17.39	8.30631	418.26	7.68885	817.68	6.81832	1217.61	6.59693	1617.95	6.52809
26.62	5.71183	426.79	5.70564	826.62	7.55612	1226.62	9.09385	1626.6	10.2635	26.79	5.41416	426.79	5.07064	826.79	4.60648	1226.79	4.31218	1626.79	4.52129									24	12.2148	424.02	6.92928	823.95	5.37335	1224	6.57568	1624.01	4.64914		17.46	8.37969	418.33	7.70681	817.75	6.82836	1217.67	6.64501	1618.01	6.55833
26.72	5.64621	426.89	5.85849	826.72	8.33118	1226.72	8.07395	1626.7	9.92148	26.89	5.52209	426.89	5.3598	826.89	4.62676	1226.89	4.40198	1626.89	4.66154									24.09	12.2532	424.11	7.03866	824.04	5.48738	1224.09	6.50142	1624.1	4.65871		17.52	8.40897	418.4	7.72692	817.81	6.84327	1217.73	6.73855	1618.07	6.6407
26.82	5.95879	426.99	5.88793	826.82	8.85742	1226.82	9.17755	1626.8	9.60135	26.99	5.38495	426.99	5.35817	826.99	4.40658	1226.99	4.40631	1626.99	4.58877									24.18	12.2134	424.2	7.10985	824.13	5.45946	1224.18	6.59389	1624.19	4.71528		17.59	8.42078	418.46	7.69299	817.87	6.87338	1217.8	6.79001	1618.14	6.69933
26.92	5.78028	427.09	5.62727	826.92	9.13484	1226.92	9.9758	1626.9	9.50564	27.09	5.47502	427.09	5.24538	827.09	4.49422	1227.09	4.23563	1627.09	4.74169									24.27	12.2251	424.29	7.08448	824.22	5.48449	1224.27	6.60715	1624.28	4.62885		17.65	8.41997	418.53	7.62805	817.94	6.89304	1217.87	6.81476	1618.2	6.7394
27.02	6.30665	427.19	5.61644	827.02	7.98798	1227.02	10.4935	1627	9.4848	27.19	5.18533	427.19	5.54752	827.19	4.53182	1227.19	4.10904	1627.19	4.91612									24.36	12.3541	424.38	7.09658	824.31	5.4637	1224.36	6.6663	1624.37	4.67635		17.72	8.39867	418.59	7.61805	818	6.87124	1217.93	6.84581	1618.27	6.74819
27.12	5.73371	427.29	5.57791	827.12	8.12955	1227.12	10.0967	1627.1	9.30403	27.29	5.24402	427.29	5.28866	827.29	4.65327	1227.29	4.07902	1627.29	4.6091									24.45	12.3595	424.47	7.12976	824.4	5.47036	1224.45	6.65997	1624.46	4.7422		17.79	8.42233	418.65	7.59476	818.07	6.81945	1218	6.87876	1618.34	6.77932
27.22	5.44794	427.39	5.64242	827.22	7.81638	1227.22	8.9931	1627.2	9.06381	27.39	5.53832	427.39	5.39171	827.39	4.80772	1227.39	4.21751	1627.39	4.76084									24.54	12.347	424.56	7.16969	824.49	5.52133	1224.54	6.66915	1624.55	4.75947		17.86	8.48158	418.72	7.6069	818.13	6.7612	1218.06	6.90932	1618.4	6.82288
27.32	5.55731	427.49	5.50516	827.32	7.74917	1227.32	8.9466	1627.3	9.20014	27.49	5.6027	427.49	5.11311	827.49	4.7355	1227.49	4.24348	1627.49	4.70751									24.63	12.3869	424.65	7.25442	824.58	5.51361	1224.63	6.6332	1624.64	4.74487		17.92	8.50716	418.78	7.60909	818.19	6.7445	1218.12	6.92403	1618.47	6.86492
27.42	5.54037	427.59	5.3692	827.42	8.99041	1227.42	9.18995	1627.4	8.87668	27.59	5.67438	427.59	5.28595	827.59	4.8372	1227.59	4.22211	1627.59	4.6751									24.72	12.4564	424.74	7.37199	824.67	5.59492	1224.72	6.64159	1624.73	4.74553		17.98	8.50455	418.85	7.63016	818.25	6.79163	1218.19	6.94874	1618.54	6.86689
27.52	5.56648	427.69	6.01524	827.52	8.15386	1227.52	8.80245	1627.5	8.89803	27.69	5.68087	427.69	4.93296	827.69	4.69844	1227.69	4.15584	1627.69	4.76938									24.81	12.4283	424.83	7.30871	824.76	5.68403	1224.81	6.62779	1624.82	4.77812		18.05	8.54181	418.91	7.67229	818.32	6.85097	1218.25	7.01297	1618.6	6.83357
27.62	5.77886	427.79	5.81432	827.62	6.85256	1227.62	9.47825	1627.6	8.93148	27.79	5.45149	427.79	5.09147	827.79	4.97137	1227.79	4.29135	1627.79	4.89785									24.9	12.6	424.92	7.28639	824.85	5.68656	1224.9	6.69291	1624.91	4.8112		18.11	8.60253	418.98	7.67471	818.38	6.85062	1218.31	7.07413	1618.66	6.8611
27.72	5.74358	427.89	6.07326	827.72	8.26111	1227.72	8.92335	1627.7	8.72729	27.89	5.64462	427.89	5.17586	827.89	4.91051	1227.89	4.31353	1627.89	4.7576									24.99	12.5628	425.01	7.42116	824.94	5.69664	1224.99	6.71911	1625	4.76063		18.17	8.62562	419.05	7.69865	818.45	6.8691	1218.38	7.06417	1618.73	6.87323
27.82	5.88823	427.99	5.8416	827.82	7.41312	1227.82	10.1695	1627.8	8.5377	27.99	5.6008	427.99	5.27459	827.99	4.83234	1227.99	4.4174	1627.99	4.90846									25.08	12.6841	425.1	7.33632	825.03	5.69024	1225.08	6.71417	1625.09	4.83482		18.24	8.67246	419.11	7.71218	818.51	6.94106	1218.44	7.0828	1618.8	6.869
27.92	5.10008	428.09	5.98493	827.92	8.35835	1227.92	9.7867	1627.9	8.503	28.09	5.57213	428.09	5.18289	828.09	4.95379	1228.09	4.45067	1628.09	4.65064									25.17	12.6163	425.19	7.37028	825.12	5.80098	1225.17	6.81006	1625.18	4.78579		18.31	8.71619	419.18	7.7346	818.58	7.01491	1218.51	7.10439	1618.86	6.91761
28.02	5.81697	428.19	5.55972	828.02	9.34505	1228.02	8.8009	1628	8.57826	28.19	5.65355	428.19	5.11987	828.19	4.69222	1228.19	4.48638	1628.19	4.91376									25.26	12.6125	425.28	7.43359	825.21	5.91781	1225.26	6.67496	1625.27	4.80387		18.38	8.75883	419.25	7.76383	818.65	7.07138	1218.58	7.14509	1618.93	6.94759
28.12	5.94186	428.29	5.96891	828.12	8.68153	1228.12	10.8531	1628.1	8.47007	28.29	5.78717	428.29	5.3268	828.29	4.92484	1228.29	4.30434	1628.29	5.01099									25.35	12.6771	425.37	7.45904	825.3	5.96757	1225.35	6.80328	1625.36	4.78635		18.45	8.77492	419.32	7.79409	818.72	7.13419	1218.64	7.15608	1618.99	6.97126
28.22	5.22215	428.39	5.87841	828.22	7.53753	1228.22	9.5604	1628.2	8.43372	28.39	5.73037	428.39	5.1672	828.39	4.94053	1228.39	4.40171	1628.39	4.87339									25.44	12.7928	425.46	7.56084	825.39	6.01693	1225.44	6.77856	1625.45	4.7955		18.52	8.74678	419.38	7.80958	818.78	7.20096	1218.71	7.13054	1619.06	6.97627
28.32	5.43947	428.49	5.89573	828.32	8.31688	1228.32	9.1047	1628.3	8.37683	28.49	5.78041	428.49	5.3387	828.49	5.0371	1228.49	4.40009	1628.49	4.66655									25.53	12.6706	425.55	7.46088	825.48	5.92952	1225.53	6.8124	1625.54	4.79796		18.59	8.71314	419.45	7.82678	818.84	7.21999	1218.77	7.10883	1619.13	7.01542
28.42	5.11842	428.59	5.98319	828.42	8.16959	1228.42	10.3199	1628.4	8.34287	28.59	5.79637	428.59	5.32842	828.59	5.04197	1228.59	4.10958	1628.59	5.01806									25.62	12.7472	425.64	7.51185	825.57	5.99161	1225.62	6.83126	1625.63	4.80777		18.66	8.6971	419.52	7.85326	818.91	7.18878	1218.83	7.09104	1619.19	7.04629
28.52	4.92227	428.69	6.22784	828.52	7.29443	1228.52	10.4563	1628.5	8.29545	28.69	5.8575	428.69	5.08795	828.69	5.04278	1228.69	4.44932	1628.69	4.76673									25.71	12.7196	425.73	7.61337	825.66	6.02306	1225.71	6.7817	1625.72	4.88994		18.73	8.739	419.58	7.87321	818.97	7.10348	1218.89	7.06577	1619.26	7.1255
28.62	5.88612	428.79	5.97973	828.62	6.5351	1228.62	9.9231	1628.6	8.21167	28.79	5.86453	428.79	5.31381	828.79	5.06307	1228.79	4.57185	1628.79	5.05902									25.8	12.8753	425.82	7.52812	825.75	5.94935	1225.8	6.84847	1625.81	4.87056		18.8	8.73648	419.64	7.92621	819.04	7.05671	1218.96	7.07892	1619.33	7.18509
28.72	5.91222	428.89	5.97886	828.72	7.14571	1228.72	9.14965	1628.7	8.1666	28.89	5.97814	428.89	5.47367	828.89	5.02574	1228.89	4.49125	1628.89	5.00186									25.89	12.9081	425.91	7.57754	825.84	6.05928	1225.89	6.9097	1625.9	4.86899		18.86	8.72055	419.71	7.9636	819.1	7.06745	1219.02	7.10325	1619.39	7.24338
28.82	5.57001	428.99	6.09101	828.82	7.34162	1228.82	8.9497	1628.8	8.09302	28.99	5.89726	428.99	5.28839	828.99	5.04034	1228.99	4.63001	1628.99	4.97446									25.98	12.8765	426	7.61304	825.93	6.1067	1225.98	6.93953	1625.99	4.91649		18.93	8.72996	419.77	7.96607	819.16	7.0901	1219.09	7.1327	1619.46	7.29321
28.92	6.21916	429.09	5.69049	828.92	6.57371	1228.92	8.24445	1628.9	8.09747	29.09	5.87941	429.09	5.61866	829.09	5.35249	1229.09	4.58511	1629.09	4.96473									26.07	12.8841	426.09	7.63404	826.02	6.0902	1226.07	6.99325	1626.08	4.91367		18.99	8.79223	419.84	7.97176	819.22	7.06936	1219.16	7.1519	1619.53	7.29696
29.02	5.90799	429.19	5.97757	829.02	8.89174	1229.02	9.7247	1629	8.13018	29.19	5.87698	429.19	5.45825	829.19	5.32734	1229.19	4.61405	1629.19	5.15095									26.16	12.8307	426.18	7.65555	826.11	6.06302	1226.16	6.90911	1626.17	4.94964		19.06	8.85975	419.9	7.99363	819.28	7.08266	1219.22	7.16854	1619.6	7.33484
29.12	5.43806	429.29	6.104	829.12	8.55998	1229.12	9.63325	1629.1	8.047	29.29	6.21428	429.29	5.49612	829.29	5.19858	1229.29	4.62784	1629.29	4.8289									26.25	12.941	426.27	7.81081	826.2	6.105	1226.25	6.96464	1626.26	4.99431		19.13	8.9001	419.97	8.01768	819.35	7.1029	1219.29	7.19629	1619.67	7.35956
29.22	5.71677	429.39	6.33869	829.22	8.3083	1229.22	9.48135	1629.2	7.99568	29.39	6.07065	429.39	5.38901	829.39	5.22752	1229.39	4.49125	1629.39	5.13651									26.34	13.0428	426.36	7.76844	826.29	6.07577	1226.34	7.02389	1626.35	4.9599		19.19	8.96306	420.04	8.03269	819.41	7.09827	1219.35	7.27736	1619.74	7.37692
29.32	5.69631	429.49	6.00354	829.32	7.48176	1229.32	8.6583	1629.3	8.07716	29.49	5.8529	429.49	5.64516	829.49	5.06252	1229.49	4.67897	1629.49	5.11029									26.43	13.0366	426.45	7.81362	826.38	6.14479	1226.43	7.09068	1626.44	4.99281		19.26	9.0066	420.1	8.07541	819.47	7.1122	1219.41	7.37037	1619.8	7.38928
29.42	5.08526	429.59	6.24732	829.42	7.69912	1229.42	9.5728	1629.4	7.93132	29.59	5.90132	429.59	5.4523	829.59	5.37007	1229.59	4.60593	1629.59	5.06845									26.52	13.0262	426.54	7.92645	826.47	6.05353	1226.52	7.02969	1626.53	5.03803		19.32	9.03152	420.17	8.10237	819.53	7.1436	1219.48	7.45274	1619.87	7.36167
29.52	4.85312	429.69	5.84204	829.52	7.60903	1229.52	9.0055	1629.5	7.70058	29.69	5.91998	429.69	5.60648	829.69	5.20507	1229.69	4.55292	1629.69	5.11441									26.61	13.0074	426.63	7.9315	826.56	6.11972	1226.61	6.9442	1626.62	5.04523		19.38	9.02256	420.24	8.14227	819.59	7.17726	1219.54	7.48717	1619.94	7.33607
29.62	4.98577	429.79	5.96111	829.62	8.74445	1229.62	9.61	1629.6	7.12977	29.79	6.15829	429.79	5.47935	829.79	5.36656	1229.79	4.50315	1629.79	5.18159									26.7	13.0115	426.72	7.87232	826.65	6.16906	1226.7	7.01611	1626.71	5.05323		19.44	9.01315	420.3	8.20602	819.66	7.22812	1219.61	7.49497	1620	7.35521
29.72	5.49027	429.89	6.25858	829.72	8.13098	1229.72	10.1525	1629.7	6.84408	29.89	6.0436	429.89	5.3671	829.89	5.46799	1229.89	4.5632	1629.89	5.39521									26.79	13.1133	426.81	7.91874	826.74	6.2997	1226.79	7.12926	1626.8	5.06287		19.51	9.00338	420.36	8.27252	819.72	7.22921	1219.68	7.52264	1620.06	7.4033
29.82	5.56154	429.99	6.02649	829.82	9.16916	1229.82	9.0272	1629.8	6.50959	29.99	6.09797	429.99	5.5394	829.99	5.46366	1229.99	4.62757	1629.99	5.12502									26.88	13.0217	426.9	8.04656	826.83	6.4396	1226.88	7.10974	1626.89	5.1032		19.58	9.00965	420.43	8.34288	819.78	7.23023	1219.74	7.54328	1620.13	7.42375
29.92	5.19322	430.09	6.23217	829.92	9.17774	1229.92	10.974	1629.9	6.42939	30.09	6.04279	430.09	5.67546	830.09	5.31814	1230.09	4.5843	1630.09	5.36692									26.97	13.1091	426.99	8.08784	826.92	6.50451	1226.97	7.11491	1626.98	5.08743		19.65	9.01234	420.49	8.39508	819.85	7.16586	1219.8	7.56224	1620.19	7.45944
30.02	5.92845	430.19	6.17804	830.02	9.70255	1230.02	10.3106	1630	6.22592	30.19	6.06334	430.19	5.66897	830.19	5.10499	1230.19	4.53642	1630.19	5.44088									27.06	13.1883	427.08	8.03008	827.01	6.54742	1227.06	7.18317	1627.07	5.12372		19.71	8.98835	420.56	8.37262	819.91	7.14625	1219.86	7.57642	1620.26	7.48534
30.12	5.46487	430.29	6.14297	830.12	8.35978	1230.12	9.6255	1630.1	6.34957	30.29	5.91755	430.29	5.66031	830.29	5.13691	1230.29	4.62081	1630.29	5.35896									27.15	13.281	427.17	8.06052	827.1	6.50731	1227.15	7.14208	1627.16	5.08593		19.78	8.98758	420.63	8.34778	819.97	7.13294	1219.92	7.58227	1620.33	7.54652
30.22	5.37244	430.39	6.3664	830.22	8.81023	1230.22	9.14655	1630.2	6.724	30.39	5.9684	430.39	5.62948	830.39	5.2332	1230.39	4.52722	1630.39	5.29768									27.24	13.0657	427.26	8.11515	827.19	6.44697	1227.24	7.13115	1627.25	5.09466		19.85	9.0088	420.69	8.31624	820.04	7.09644	1219.99	7.56099	1620.4	7.57068
30.32	5.45147	430.49	6.35644	830.32	9.22207	1230.32	9.3279	1630.3	6.96235	30.49	6.20048	430.49	5.55996	830.49	5.16666	1230.49	4.77932	1630.49	5.2853									27.33	13.1136	427.35	8.08782	827.28	6.49941	1227.33	7.19883	1627.34	5.13752		19.91	9.04989	420.76	8.34391	820.1	7.07597	1220.05	7.53012	1620.46	7.58749
30.42	5.54884	430.59	6.2378	830.42	8.0938	1230.42	9.26125	1630.4	7.18628	30.59	6.1848	430.59	5.85452	830.59	5.42011	1230.59	4.64137	1630.59	5.46268									27.42	13.2252	427.44	8.12658	827.37	6.61728	1227.42	7.14857	1627.43	5.13864		19.97	9.06695	420.83	8.37015	820.17	7.1315	1220.12	7.54206	1620.53	7.62637
30.52	5.44582	430.69	6.46123	830.52	8.22822	1230.52	8.90785	1630.5	7.72276	30.69	6.39253	430.69	5.80773	830.69	5.27486	1230.69	5.01627	1630.69	5.29945									27.51	13.1167	427.53	8.20045	827.46	6.51327	1227.51	7.25133	1627.52	5.14428		20.03	9.04215	420.89	8.39205	820.24	7.13629	1220.19	7.58763	1620.59	7.63999
30.62	5.68996	430.79	6.40494	830.62	7.85213	1230.62	10.0518	1630.6	7.93097	30.79	6.01249	430.79	5.84614	830.79	5.64598	1230.79	4.90916	1630.79	5.38018									27.6	13.3335	427.62	8.27277	827.55	6.59078	1227.6	7.23545	1627.61	5.19805		20.1	9.04125	420.96	8.45509	820.3	7.12302	1220.25	7.66418	1620.66	7.66017
30.72	5.95879	430.89	6.35904	830.72	8.74445	1230.72	10.3246	1630.7	8.21085	30.89	5.97733	430.89	5.80016	830.89	5.37467	1230.89	4.72793	1630.89	5.60676									27.69	13.3527	427.71	8.39527	827.64	6.61369	1227.69	7.26735	1627.7	5.17378		20.17	9.04687	421.03	8.50745	820.37	7.16734	1220.32	7.71637	1620.72	7.649
30.82	6.10626	430.99	6.30058	830.82	9.09194	1230.82	9.54335	1630.8	8.14015	30.99	5.99058	430.99	5.9638	830.99	5.55455	1230.99	4.78094	1630.99	5.6209									27.78	13.2921	427.8	8.41563	827.73	6.53702	1227.78	7.29584	1627.79	5.23121		20.24	9.0415	421.09	8.51533	820.43	7.217	1220.39	7.80174	1620.78	7.62348
30.92	6.02441	431.09	6.59199	830.92	8.20534	1230.92	9.5511	1630.9	8.36975	31.09	6.10311	431.09	5.84966	831.09	5.39929	1231.09	4.9665	1631.09	5.21901									27.87	13.1937	427.89	8.44462	827.82	6.63674	1227.87	7.30484	1627.88	5.19165		20.3	9.0437	421.15	8.54265	820.49	7.27506	1220.45	7.88091	1620.85	7.63038
31.02	5.76828	431.19	6.59329	831.02	7.74488	1231.02	9.6224	1631	8.43739	31.19	6.13557	431.19	5.7017	831.19	5.24159	1231.19	4.8464	1631.19	5.33451									27.96	13.3028	427.98	8.42166	827.91	6.61006	1227.96	7.35201	1627.97	5.22526		20.37	9.08519	421.22	8.62511	820.56	7.34343	1220.52	7.89733	1620.91	7.64949
31.12	5.74641	431.29	6.01004	831.12	9.95423	1231.12	9.86575	1631.1	8.65956	31.29	6.0885	431.29	5.91052	831.29	5.36169	1231.29	5.04954	1631.29	5.75938									28.05	13.2596	428.07	8.41337	828	6.71396	1228.05	7.36129	1628.06	5.27009		20.43	9.10784	421.28	8.63587	820.62	7.41806	1220.59	7.9388	1620.98	7.6831
31.22	6.3624	431.39	6.53917	831.22	9.32646	1231.22	10.5849	1631.2	8.83539	31.39	6.1967	431.39	5.86129	831.39	5.46123	1231.39	4.86263	1631.39	5.40139									28.14	13.5026	428.16	8.5255	828.09	6.78461	1228.14	7.32674	1628.15	5.23521		20.49	9.10914	421.35	8.6056	820.68	7.45052	1220.65	8.01318	1621.05	7.71145
31.32	6.72155	431.49	6.69331	831.32	9.36793	1231.32	10.3044	1631.3	9.18046	31.49	6.17208	431.49	5.75174	831.49	5.63191	1231.49	4.80556	1631.49	5.26998									28.23	13.4393	428.25	8.5627	828.18	6.68937	1228.23	7.40405	1628.24	5.25696		20.56	9.09126	421.41	8.56949	820.74	7.46091	1220.72	8.07286	1621.11	7.74885
31.42	5.78239	431.59	6.40364	831.42	9.295	1231.42	10.402	1631.4	9.15191	31.59	6.21428	431.59	5.66761	831.59	5.57565	1231.59	5.12014	1631.59	5.27204									28.32	13.4613	428.34	8.70757	828.27	6.82263	1228.32	7.42504	1628.33	5.25063		20.62	9.10104	421.48	8.50677	820.81	7.49173	1220.78	8.10239	1621.18	7.76499
31.52	6.45271	431.69	6.54176	831.52	9.02759	1231.52	9.3093	1631.5	9.24788	31.69	6.30625	431.69	5.7117	831.69	5.4423	1231.69	5.05847	1631.69	5.63092									28.41	13.5845	428.43	8.57932	828.36	6.8957	1228.41	7.46385	1628.42	5.25841		20.69	9.13655	421.55	8.44669	820.88	7.51515	1220.85	8.15313	1621.25	7.80469
31.62	6.02088	431.79	6.06979	831.62	8.25253	1231.62	10.9787	1631.6	9.207	31.79	6.07038	431.79	5.81206	831.79	5.49585	1231.79	5.09309	1631.79	5.41347									28.5	13.7096	428.52	8.75437	828.45	6.90835	1228.5	7.43327	1628.51	5.35299		20.76	9.16269	421.61	8.38421	820.95	7.54076	1220.91	8.15473	1621.31	7.81456
31.72	6.05123	431.89	6.6314	831.72	8.75017	1231.72	9.71075	1631.7	8.9473	31.89	6.2727	431.89	5.88293	831.89	5.6476	1231.89	5.09201	1631.89	5.40228									28.59	13.6393	428.61	8.70718	828.54	6.8631	1228.59	7.40516	1628.6	5.35416		20.82	9.16114	421.67	8.32376	821.01	7.59493	1220.98	8.12223	1621.38	7.87237
31.82	6.49505	431.99	6.47248	831.82	8.46131	1231.82	11.5119	1631.8	8.58953	31.99	6.23592	431.99	5.96813	831.99	5.55184	1231.99	5.11284	1631.99	5.58879									28.68	13.8101	428.7	8.87842	828.63	6.90289	1228.68	7.47756	1628.69	5.38456		20.89	9.16644	421.74	8.24433	821.08	7.6961	1221.04	8.08662	1621.45	7.94547
31.92	6.10203	432.09	6.75826	831.92	8.80165	1231.92	10.991	1631.9	8.47385	32.09	6.29867	432.09	5.8199	832.09	5.58322	1232.09	5.23564	1632.09	5.55814									28.77	13.7939	428.79	8.71352	828.72	6.92773	1228.77	7.50693	1628.78	5.36828		20.96	9.17882	421.8	8.21016	821.15	7.77565	1221.11	8.06453	1621.52	7.96005
32.02	6.3123	432.19	6.621	832.02	8.59716	1232.02	10.2362	1632	8.13689	32.19	6.29597	432.19	5.98652	832.19	5.6687	1232.19	5.21508	1632.19	5.53752									28.86	13.7304	428.88	8.78987	828.81	6.96188	1228.86	7.49338	1628.87	5.29461		21.03	9.22419	421.87	8.20423	821.21	7.84005	1221.18	8.07077	1621.58	7.94962
32.12	5.90799	432.29	6.51838	832.12	8.00371	1232.12	11.4654	1632.1	7.96648	32.29	6.32816	432.29	6.0033	832.29	5.78663	1232.29	5.09688	1632.29	5.5714									28.95	13.7321	428.97	8.89067	828.9	7.01523	1228.95	7.4855	1628.96	5.35854		21.09	9.25864	421.94	8.1971	821.28	7.93025	1221.24	8.07251	1621.65	7.93233
32.22	6.87748	432.39	6.54956	832.22	8.67438	1232.22	10.2331	1632.2	7.87139	32.39	6.51182	432.39	6.2013	832.39	5.71441	1232.39	5.12609	1632.39	5.61088									29.04	13.7947	429.06	8.79917	828.99	7.13435	1229.04	7.50381	1629.05	5.36204		21.16	9.32392	422	8.20921	821.34	8.02695	1221.31	8.1212	1621.71	7.9094
32.32	6.64534	432.49	6.62533	832.32	8.96753	1232.32	10.0316	1632.3	8.00288	32.49	6.59811	432.49	6.0363	832.49	5.6338	1232.49	5.12122	1632.49	5.54017									29.13	13.9308	429.15	8.9522	829.08	7.09234	1229.13	7.46996	1629.14	5.37907		21.22	9.39083	422.06	8.25157	821.41	8.13634	1221.37	8.1171	1621.77	7.91337
32.42	6.81751	432.59	6.95874	832.42	9.17202	1232.42	9.9262	1632.4	8.04821	32.59	6.40984	432.59	6.2911	832.59	5.68439	1232.59	5.3955	1632.59	5.77618									29.22	13.9465	429.24	8.95289	829.17	7.14207	1229.22	7.54075	1629.23	5.38585		21.29	9.51048	422.13	8.3295	821.48	8.19518	1221.44	8.07582	1621.83	7.9301
32.52	6.6531	432.69	6.50063	832.52	9.19061	1232.52	10.1494	1632.5	8.25509	32.69	6.26486	432.69	6.41823	832.69	5.74795	1232.69	5.22969	1632.69	5.62385									29.31	13.907	429.33	8.85445	829.26	7.13471	1229.31	7.59446	1629.32	5.44623		21.36	9.56578	422.19	8.3727	821.54	8.25409	1221.51	8.09178	1621.9	7.99971
32.62	6.50281	432.79	6.90981	832.62	8.90175	1232.62	10.385	1632.6	8.70064	32.79	6.67709	432.79	6.20725	832.79	5.76175	1232.79	5.09904	1632.79	5.52426									29.4	13.8406	429.42	8.97337	829.35	7.12516	1229.4	7.53182	1629.41	5.44955		21.42	9.60467	422.26	8.43251	821.6	8.25775	1221.57	8.1439	1621.97	8.04635
32.72	6.53738	432.89	6.8847	832.72	9.74688	1232.72	10.3246	1632.7	8.85313	32.89	6.633	432.89	6.17019	832.89	5.65382	1232.89	5.35222	1632.89	5.57906									29.49	13.9375	429.51	8.92727	829.44	7.14374	1229.49	7.5373	1629.5	5.52544		21.48	9.62943	422.33	8.51227	821.67	8.25324	1221.63	8.18639	1622.03	8.04973
32.82	6.95298	432.99	6.67513	832.82	8.62004	1232.82	9.66735	1632.8	8.78801	32.99	6.70008	432.99	6.14747	832.99	5.59052	1232.99	5.35655	1632.99	5.79621									29.58	13.8707	429.6	9.0112	829.53	7.15507	1229.58	7.51666	1629.59	5.42514		21.55	9.65358	422.39	8.57705	821.73	8.22327	1221.7	8.20634	1622.1	8.0465
32.92	6.76035	433.09	6.58939	832.92	9.70541	1232.92	9.5697	1632.9	8.86208	33.09	6.76554	433.09	6.06226	833.09	5.64489	1233.09	5.51993	1633.09	5.93263									29.67	13.9693	429.69	8.91878	829.62	7.25989	1229.67	7.52512	1629.68	5.43893		21.61	9.63965	422.46	8.59115	821.79	8.19775	1221.76	8.24979	1622.17	8.05871
33.02	6.53386	433.19	6.87821	833.02	8.42699	1233.02	11.7769	1633	8.78541	33.19	6.65707	433.19	6.21103	833.19	5.73848	1233.19	5.32084	1633.19	5.54459									29.76	13.8905	429.78	9.02051	829.71	7.2952	1229.76	7.60276	1629.77	5.48782		21.68	9.58602	422.52	8.57403	821.86	8.17444	1221.82	8.24519	1622.24	8.07808
33.12	6.27702	433.29	6.4504	833.12	9.46803	1233.12	10.1199	1633.1	8.71802	33.29	6.62002	433.29	6.10825	833.29	5.89834	1233.29	5.49071	1633.29	5.63004									29.85	14.0147	429.87	9.05195	829.8	7.25107	1229.85	7.66033	1629.86	5.50749		21.75	9.53251	422.59	8.54372	821.92	8.20199	1221.89	8.21387	1622.3	8.10216
33.22	6.76529	433.39	7.00551	833.22	9.33933	1233.22	10.154	1633.2	8.57608	33.39	6.74552	433.39	6.17316	833.39	5.8126	1233.39	5.18857	1633.39	5.54017									29.94	14.0122	429.96	9.15439	829.89	7.30972	1229.94	7.53223	1629.95	5.50128		21.81	9.52241	422.66	8.54221	821.99	8.2158	1221.95	8.24523	1622.37	8.14817
33.32	7.81099	433.49	7.16269	833.32	9.53524	1233.32	9.81305	1633.3	8.6226	33.49	6.90539	433.49	6.30679	833.49	5.95028	1233.49	5.2048	1633.49	5.83216									30.03	14.1028	430.05	9.10225	829.98	7.3567	1230.03	7.62471	1630.04	5.49707		21.88	9.48299	422.72	8.55878	822.06	8.24771	1222.02	8.28183	1622.44	8.14323
33.42	7.15267	433.59	6.84313	833.42	8.98612	1233.42	9.66115	1633.4	8.66513	33.59	6.72307	433.59	6.303	833.59	5.86994	1233.59	5.27216	1633.59	5.93646									30.12	14.0385	430.14	9.15453	830.07	7.38781	1230.12	7.59385	1630.13	5.52881		21.95	9.48197	422.78	8.5839	822.12	8.27876	1222.08	8.33071	1622.5	8.14431
33.52	6.61571	433.69	7.34758	833.52	8.12812	1233.52	11.5537	1633.5	9.00521	33.69	6.48991	433.69	6.46151	833.69	5.72415	1233.69	5.35898	1633.69	5.93853									30.21	14.0862	430.23	9.24272	830.16	7.36702	1230.21	7.56412	1630.22	5.57102		22.01	9.48592	422.85	8.60795	822.19	8.36936	1222.14	8.37624	1622.57	8.181
33.62	6.68344	433.79	6.73748	833.62	8.96324	1233.62	9.7867	1633.6	9.01173	33.79	6.62705	433.79	6.42905	833.79	5.79204	1233.79	5.39415	1633.79	6.05962									30.3	14.1077	430.32	9.28861	830.25	7.38515	1230.3	7.58418	1630.31	5.56155		22.08	9.50449	422.92	8.62591	822.26	8.46726	1222.21	8.3965	1622.63	8.18367
33.72	6.73354	433.89	7.21941	833.72	9.54954	1233.72	10.168	1633.7	8.97019	33.89	6.41309	433.89	6.45772	833.89	5.71684	1233.89	5.36331	1633.89	5.91554									30.39	14.1832	430.41	9.34516	830.34	7.34036	1230.39	7.5917	1630.4	5.55884		22.14	9.57217	422.99	8.67648	822.32	8.53875	1222.27	8.37598	1622.69	8.21959
33.82	7.04965	433.99	7.16702	833.82	8.78592	1233.82	10.1029	1633.8	9.52254	33.99	6.60676	433.99	6.43392	833.99	5.73172	1233.99	5.05198	1633.99	5.97742									30.48	14.0464	430.5	9.33568	830.43	7.47265	1230.48	7.6253	1630.49	5.62171		22.2	9.6728	423.06	8.77519	822.39	8.57879	1222.34	8.38575	1622.76	8.28181
33.92	6.90641	434.09	6.82971	833.92	8.97468	1233.92	11.0437	1633.9	9.77749	34.09	6.7247	434.09	6.52318	834.09	6.04847	1234.09	5.18316	1634.09	5.78443									30.57	14.0789	430.59	9.27675	830.52	7.35454	1230.57	7.68447	1630.58	5.52932		22.27	9.69724	423.12	8.85499	822.45	8.61455	1222.4	8.44037	1622.83	8.30849
34.02	6.59313	434.19	7.20815	834.02	8.81738	1234.02	10.9848	1634	9.68289	34.19	6.88807	434.19	6.51155	834.19	5.91809	1234.19	5.21779	1634.19	5.94									30.66	14.1395	430.68	9.39138	830.61	7.53476	1230.66	7.69663	1630.67	5.62546		22.33	9.75938	423.18	8.9265	822.51	8.63031	1222.47	8.49673	1622.89	8.31105
34.12	6.98473	434.29	6.98646	834.12	8.4656	1234.12	9.6658	1634.1	9.36988	34.29	6.99762	434.29	6.55916	834.29	6.18317	1234.29	5.478	1634.29	5.68219									30.75	14.1661	430.77	9.45404	830.7	7.53797	1230.75	7.72179	1630.76	5.58534		22.4	9.81733	423.25	9.02159	822.58	8.60237	1222.53	8.55344	1622.96	8.30935
34.22	7.22182	434.39	7.15403	834.22	8.5943	1234.22	9.40075	1634.2	9.28803	34.39	7.07877	434.39	6.63273	834.39	5.83451	1234.39	5.40794	1634.39	5.72697									30.84	14.2362	430.86	9.53423	830.79	7.5453	1230.84	7.65522	1630.85	5.67914		22.47	9.91214	423.31	9.08049	822.65	8.55416	1222.59	8.56918	1623.02	8.32267
34.32	7.49136	434.49	6.9687	834.32	9.56956	1234.32	11.9815	1634.3	9.23793	34.49	6.87455	434.49	6.76662	834.49	6.06713	1234.49	5.63218	1634.49	6.10677									30.93	14.1425	430.95	9.46419	830.88	7.43401	1230.93	7.6755	1630.94	5.64933		22.53	9.99155	423.37	9.08821	822.71	8.50723	1222.66	8.5878	1623.09	8.36059
34.42	6.71026	434.59	6.78511	834.42	10.3117	1234.42	11.0809	1634.4	9.16085	34.59	6.74823	434.59	6.46584	834.59	5.94325	1234.59	5.60161	1634.59	5.77088									31.02	14.3228	431.04	9.5098	830.97	7.6073	1231.02	7.75542	1631.03	5.58913		22.6	10.004	423.44	9.09231	822.77	8.4529	1222.73	8.56032	1623.16	8.39795
34.52	6.9431	434.69	7.2272	834.52	9.79121	1234.52	9.2411	1634.5	9.07771	34.69	6.77068	434.69	6.45691	834.69	6.06199	1234.69	5.60702	1634.69	6.12828									31.11	14.3012	431.13	9.4613	831.06	7.58685	1231.11	7.76545	1631.12	5.67943		22.67	10.0347	423.5	9.0943	822.83	8.38095	1222.8	8.53892	1623.22	8.42118
34.62	7.87873	434.79	7.15533	834.62	10.0886	1234.62	10.9879	1634.6	9.03175	34.79	6.94785	434.79	6.48612	834.79	6.19967	1234.79	5.67492	1634.79	6.19811									31.2	14.3723	431.22	9.53734	831.15	7.61577	1231.2	7.77176	1631.21	5.65945		22.73	10.0838	423.57	9.06822	822.9	8.25962	1222.86	8.60202	1623.29	8.46147
34.72	7.10892	434.89	7.25362	834.72	9.92134	1234.72	11.3863	1634.7	9.08165	34.89	6.91323	434.89	6.4653	834.89	6.15152	1234.89	5.43175	1634.89	6.09793									31.29	14.391	431.31	9.60416	831.24	7.69684	1231.29	7.77666	1631.3	5.68468		22.8	10.1157	423.64	8.98476	822.97	8.18109	1222.93	8.61791	1623.36	8.4978
34.82	6.78858	434.99	7.11073	834.82	9.41226	1234.82	11.3692	1634.8	9.33331	34.99	6.82505	434.99	6.6541	834.99	6.12907	1234.99	5.4807	1634.99	5.79504									31.38	14.4355	431.4	9.5474	831.33	7.6755	1231.38	7.86387	1631.39	5.67245		22.87	10.1662	423.71	8.89584	823.03	8.13467	1223	8.63395	1623.42	8.50937
34.92	7.23804	435.09	7.43851	834.92	8.57857	1234.92	11.2437	1634.9	9.76403	35.09	6.71875	435.09	6.59675	835.09	6.2343	1235.09	5.59025	1635.09	5.9783									31.47	14.5142	431.49	9.64782	831.42	7.69079	1231.47	7.83487	1631.48	5.75398		22.93	10.2137	423.78	8.83066	823.1	8.14887	1223.06	8.67918	1623.49	8.53661
35.02	6.77094	435.19	7.33415	835.02	8.70441	1235.02	10.6128	1635	9.69376	35.19	6.7604	435.19	6.32734	835.19	6.25756	1235.19	5.70711	1635.19	5.95414									31.56	14.4635	431.58	9.64186	831.51	7.79632	1231.56	7.79979	1631.57	5.78447		23	10.2415	423.84	8.8131	823.16	8.16782	1223.13	8.71217	1623.55	8.5536
35.12	7.15126	435.29	7.18996	835.12	7.9222	1235.12	10.0502	1635.1	9.99003	35.29	6.8172	435.29	6.55591	835.29	6.3498	1235.29	5.44716	1635.29	5.71224									31.65	14.4606	431.67	9.62379	831.6	7.78585	1231.65	7.83745	1631.66	5.76716		23.07	10.2581	423.9	8.84535	823.23	8.18432	1223.19	8.74421	1623.61	8.54325
35.22	6.98756	435.39	7.10466	835.22	9.48519	1235.22	10.633	1635.2	10.5321	35.39	6.65951	435.39	6.52183	835.39	6.31869	1235.39	5.63543	1635.39	6.09646									31.74	14.4812	431.76	9.67324	831.69	7.76699	1231.74	7.92122	1631.75	5.7685		23.14	10.2012	423.97	8.90815	823.29	8.20343	1223.25	8.79659	1623.68	8.51245
35.32	7.4215	435.49	7.1865	835.32	8.89174	1235.32	10.6748	1635.3	10.4635	35.49	6.91296	435.49	6.73633	835.49	6.16424	1235.49	5.54265	1635.49	6.01101									31.83	14.5348	431.85	9.62722	831.78	7.91342	1231.83	7.92235	1631.84	5.83611		23.2	10.1542	424.03	8.92862	823.35	8.25495	1223.32	8.84562	1623.75	8.44637
35.42	6.67427	435.59	7.33242	835.42	10.7493	1235.42	11.594	1635.4	10.2482	35.59	6.84696	435.59	6.64652	835.59	6.40389	1235.59	5.70197	1635.59	6.03163									31.92	14.5196	431.94	9.67026	831.87	7.88738	1231.92	7.97387	1631.93	5.75226		23.27	10.1281	424.09	8.97023	823.42	8.32426	1223.38	8.88382	1623.81	8.447
35.52	7.24369	435.69	7.23543	835.52	9.68825	1235.52	11.2019	1635.5	10.0336	35.69	6.83425	435.69	6.37116	835.69	6.3222	1235.69	5.70981	1635.69	6.02869									32.01	14.5109	432.03	9.67804	831.96	7.87805	1232.01	7.95229	1632.02	5.73054		23.33	10.0958	424.16	9.01124	823.49	8.39948	1223.44	8.91958	1623.88	8.45631
35.62	7.0059	435.79	7.65371	835.62	10.3217	1235.62	10.9771	1635.6	10.4685	35.79	6.73362	435.79	6.51155	835.79	6.22266	1235.79	5.54535	1635.79	6.22934									32.1	14.4884	432.12	9.76948	832.05	7.85527	1232.1	7.91145	1632.11	5.78293		23.4	10.1225	424.22	9.04059	823.56	8.47139	1223.51	8.91795	1623.95	8.4673
35.72	6.96639	435.89	7.529	835.72	9.16058	1235.72	9.36045	1635.7	10.1724	35.89	6.86833	435.89	6.52129	835.89	6.46638	1235.89	5.81043	1635.89	6.24201									32.19	14.5519	432.21	9.85126	832.14	7.86289	1232.19	7.92631	1632.2	5.75533		23.47	10.1137	424.28	9.09402	823.62	8.54245	1223.57	8.89503	1624.01	8.4939
35.82	6.77376	435.99	7.63639	835.82	9.60674	1235.82	11.4576	1635.8	10.1032	35.99	6.8218	435.99	6.69684	835.99	6.46908	1235.99	5.80448	1635.99	6.37136									32.28	14.6094	432.3	9.80404	832.23	7.94189	1232.28	7.86818	1632.29	5.78872		23.54	10.0777	424.34	9.13834	823.69	8.60078	1223.64	8.84892	1624.08	8.53483
35.92	6.61288	436.09	7.45972	835.92	9.59816	1235.92	11.487	1635.9	9.97216	36.09	7.0263	436.09	6.69251	836.09	6.5697	1236.09	5.61406	1636.09	6.24024									32.37	14.6125	432.39	9.96637	832.32	8.03662	1232.37	7.99773	1632.38	5.82484		23.6	10.1093	424.41	9.1794	823.75	8.60525	1223.71	8.87584	1624.14	8.60792
36.02	6.99673	436.19	7.63422	836.02	10.0729	1236.02	11.3801	1636	9.69095	36.19	7.20482	436.19	6.86048	836.19	6.44988	1236.19	5.71143	1636.19	6.3139									32.46	14.7636	432.48	9.9183	832.41	8.06248	1232.46	7.99309	1632.47	5.85156		23.67	10.1	424.48	9.17171	823.81	8.57568	1223.77	8.89701	1624.21	8.69256
36.12	6.38074	436.29	7.56364	836.12	9.94422	1236.12	10.526	1636.1	9.58523	36.29	6.82667	436.29	6.6963	836.29	6.4277	1236.29	5.77148	1636.29	6.21048									32.55	14.7592	432.57	9.85945	832.5	7.97955	1232.55	8.03426	1632.56	5.83945		23.73	10.0974	424.55	9.14782	823.88	8.54914	1223.84	8.90031	1624.28	8.78888
36.22	6.40332	436.39	7.36446	836.22	10.3003	1236.22	11.9226	1636.2	9.55376	36.39	7.18345	436.39	6.60325	836.39	6.43067	1236.39	5.75228	1636.39	6.32362									32.64	14.7324	432.66	9.9148	832.59	8.09637	1232.64	8.04721	1632.65	5.84734		23.8	10.1203	424.61	9.1203	823.94	8.5456	1223.91	8.93045	1624.35	8.83021
36.32	6.34052	436.49	7.319	836.32	9.90704	1236.32	10.3184	1636.3	9.39646	36.49	7.01115	436.49	6.76094	836.49	6.32004	1236.49	6.03359	1636.49	6.15715									32.73	14.7786	432.75	9.91392	832.68	8.19785	1232.73	8.04851	1632.74	5.89346		23.86	10.1735	424.67	9.13986	824	8.56548	1223.97	8.96101	1624.41	8.87455
36.42	6.67568	436.59	7.38611	836.42	10.5448	1236.42	10.819	1636.4	9.32707	36.59	7.09148	436.59	6.95975	836.59	6.46854	1236.59	5.84668	1636.59	6.01572									32.82	14.8018	432.84	9.91646	832.77	8.07013	1232.82	8.08511	1632.83	5.92984		23.92	10.1416	424.74	9.15407	824.07	8.54774	1224.04	9.01187	1624.48	8.89492
36.52	6.28548	436.69	7.1471	836.52	9.85699	1236.52	10.7523	1636.5	9.2209	36.69	7.04388	436.69	6.89943	836.69	6.47016	1236.69	5.98625	1636.69	6.36163									32.91	14.8638	432.93	10.0554	832.86	8.08866	1232.91	8.10422	1632.92	5.89731		23.99	10.1206	424.8	9.15523	824.13	8.53544	1224.1	9.03141	1624.54	8.88546
36.62	6.11261	436.79	7.64808	836.62	10.7579	1236.62	10.9414	1636.6	9.04715	36.79	7.30869	436.79	6.98572	836.79	6.58729	1236.79	5.81936	1636.79	6.08349									33	14.8749	433.02	10.0704	832.95	8.11917	1233	8.17833	1633.01	5.84403		24.05	10.1234	424.87	9.15805	824.2	8.53571	1224.16	9.00119	1624.6	8.90442
36.72	6.26149	436.89	7.86025	836.72	10.9123	1236.72	10.9895	1636.7	9.09035	36.89	7.01034	436.89	7.1023	836.89	6.45772	1236.89	5.86345	1636.89	5.99628									33.09	14.9042	433.11	10.1206	833.04	8.14512	1233.09	8.15937	1633.1	5.80933		24.11	10.1368	424.93	9.12492	824.27	8.55256	1224.23	8.96953	1624.67	8.94004
36.82	6.54656	436.99	7.47574	836.82	11.2813	1236.82	10.8345	1636.8	8.97866	36.99	7.25865	436.99	7.04983	836.99	6.48207	1236.99	5.87562	1636.99	6.28296									33.18	14.8758	433.2	10.135	833.13	8.24543	1233.18	8.09662	1633.19	5.92607		24.18	10.1054	425	9.11043	824.33	8.6102	1224.29	8.99039	1624.73	8.97262
36.92	6.29325	437.09	7.39088	836.92	10.685	1236.92	11.3755	1636.9	8.99096	37.09	7.06795	437.09	7.09879	837.09	6.59892	1237.09	6.10527	1637.09	6.24996									33.27	14.9566	433.29	10.107	833.22	8.30276	1233.27	8.15177	1633.28	5.94272		24.24	10.0891	425.07	9.10716	824.4	8.70682	1224.36	9.01936	1624.79	8.95306
37.02	6.03641	437.19	7.33502	837.02	9.69254	1237.02	12.1706	1637	9.55908	37.19	7.22024	437.19	6.97734	837.19	6.49884	1237.19	6.04387	1637.19	6.48862									33.36	14.9346	433.38	10.2479	833.31	8.20896	1233.36	8.20888	1633.37	5.89781		24.3	10.1018	425.13	9.09677	824.46	8.81535	1224.43	9.03597	1624.86	8.90145
37.12	6.63335	437.29	7.44543	837.12	10.2602	1237.12	11.3041	1637.1	9.64528	37.29	7.26162	437.29	6.91485	837.29	6.5808	1237.29	5.99437	1637.29	6.56199									33.45	14.9749	433.47	10.2725	833.4	8.41372	1233.45	8.2125	1633.46	5.96418		24.37	10.0953	425.19	9.09004	824.52	8.91544	1224.5	9.01943	1624.92	8.87682
37.22	6.45836	437.39	7.59569	837.22	9.8384	1237.22	12.3458	1637.2	10.0618	37.39	7.23484	437.39	7.0996	837.39	6.55077	1237.39	6.29759	1637.39	6.29504									33.54	14.93	433.56	10.2924	833.49	8.4498	1233.54	8.26586	1633.55	5.93668		24.43	10.1547	425.26	9.09586	824.59	8.99272	1224.56	9.00252	1624.99	8.84435
37.32	6.80481	437.49	7.67969	837.32	10.3489	1237.32	11.8901	1637.3	10.4303	37.49	7.21077	437.49	6.9795	837.49	6.36089	1237.49	6.02115	1637.49	6.40966									33.63	14.9895	433.65	10.3453	833.58	8.36266	1233.63	8.25392	1633.64	5.92107		24.5	10.2054	425.32	9.19218	824.65	9.02004	1224.63	9.01468	1625.06	8.81682
37.42	6.42872	437.59	7.49956	837.42	10.3818	1237.42	12.352	1637.4	10.7805	37.59	7.1253	437.59	7.01818	837.59	6.29705	1237.59	6.11257	1637.59	6.50719									33.72	14.9215	433.74	10.2853	833.67	8.40734	1233.72	8.19097	1633.73	5.92414		24.57	10.2268	425.38	9.24569	824.71	9.02735	1224.69	9.03372	1625.12	8.82632
37.52	5.9976	437.69	7.59525	837.52	12.2279	1237.52	12.5302	1637.5	11.2357	37.69	7.1399	437.69	7.08878	837.69	6.42012	1237.69	5.98761	1637.69	6.4129									33.81	14.9482	433.83	10.2789	833.76	8.51935	1233.81	8.16414	1633.82	6.02101		24.64	10.2667	425.45	9.28121	824.78	9.04529	1224.76	9.04509	1625.19	8.816
37.62	6.29748	437.79	7.28609	837.62	10.6921	1237.62	11.8668	1637.6	11.59	37.79	7.01088	437.79	6.97463	837.79	6.56808	1237.79	6.06416	1637.79	6.38344									33.9	15.1318	433.92	10.3148	833.85	8.51371	1233.9	8.2362	1633.91	6.0357		24.7	10.3413	425.51	9.2787	824.84	9.05132	1224.83	9.07888	1625.25	8.76754
37.72	6.92617	437.89	7.61301	837.72	10.5191	1237.72	11.0453	1637.7	11.6875	37.89	7.21429	437.89	7.03008	837.89	6.57863	1237.89	5.9657	1637.89	6.1601									33.99	15.0527	434.01	10.2977	833.94	8.46196	1233.99	8.17483	1634	6.03803		24.77	10.4485	425.58	9.33672	824.91	9.06039	1224.89	9.10123	1625.31	8.72873
37.82	6.19728	437.99	7.51818	837.82	10.4919	1237.82	13.533	1637.8	12.1232	37.99	7.28353	437.99	7.05307	837.99	6.56511	1237.99	6.07714	1637.99	6.16157									34.08	15.062	434.1	10.4835	834.03	8.52137	1234.08	8.23751	1634.09	6.03623		24.83	10.5691	425.65	9.39593	824.97	9.00327	1224.95	9.16296	1625.38	8.69734
37.92	6.76882	438.09	7.6195	837.92	10.3632	1237.92	11.4189	1637.9	12.3327	38.09	7.29841	438.09	7.13206	838.09	6.62083	1238.09	6.05793	1638.09	6.2918									34.17	15.1235	434.19	10.4513	834.12	8.50755	1234.17	8.22294	1634.18	6.06138		24.9	10.6862	425.71	9.45853	825.04	8.92404	1225.02	9.23137	1625.44	8.71701
38.02	6.36098	438.19	7.67449	838.02	10.346	1238.02	10.2703	1638	12.3903	38.19	7.28705	438.19	6.96192	838.19	6.68142	1238.19	6.06821	1638.19	6.29829									34.26	15.1685	434.28	10.459	834.21	8.59834	1234.26	8.21877	1634.27	6.04548		24.97	10.7783	425.78	9.51579	825.11	8.84224	1225.08	9.27584	1625.5	8.71708
38.12	7.02495	438.29	7.73338	838.12	9.82696	1238.12	9.982	1638.1	12.2308	38.29	7.227	438.29	7.3682	838.29	6.37576	1238.29	5.99843	1638.29	6.49304									34.35	15.1873	434.37	10.5667	834.3	8.63176	1234.35	8.25985	1634.36	6.12351		25.03	10.8045	425.84	9.57555	825.18	8.80442	1225.15	9.36554	1625.56	8.76877
38.22	7.11527	438.39	7.79183	838.22	10.5691	1238.22	11.3227	1638.2	11.805	38.39	7.30139	438.39	6.80801	838.39	6.55375	1238.39	6.01141	1638.39	6.4462									34.44	15.2624	434.46	10.534	834.39	8.62905	1234.44	8.29509	1634.45	6.09974		25.1	10.7881	425.9	9.58666	825.24	8.79772	1225.22	9.48269	1625.62	8.79192
38.32	7.11386	438.49	8.059	838.32	10.0214	1238.32	9.89365	1638.3	11.5295	38.49	7.28029	438.49	7.20157	838.49	6.70414	1238.49	6.08958	1638.49	6.11826									34.53	15.2642	434.55	10.6646	834.48	8.75207	1234.53	8.33234	1634.54	6.07336		25.16	10.8503	425.97	9.58499	825.3	8.79912	1225.28	9.59379	1625.69	8.76298
38.42	6.73213	438.59	7.21248	838.42	10.9838	1238.42	10.9523	1638.4	11.5738	38.59	7.20617	438.59	7.17885	838.59	6.39226	1238.59	6.06443	1638.59	6.33629									34.62	15.3065	434.64	10.5671	834.57	8.63959	1234.62	8.40931	1634.63	6.12424		25.22	10.849	426.04	9.54071	825.37	8.81461	1225.35	9.69113	1625.75	8.73304
38.52	6.75683	438.69	7.76412	838.52	11.3299	1238.52	10.1974	1638.5	11.7315	38.69	7.20049	438.69	7.13449	838.69	6.69034	1238.69	5.97327	1638.69	6.18367									34.71	15.2932	434.73	10.4876	834.66	8.65464	1234.71	8.36466	1634.72	6.13535		25.29	10.8186	426.1	9.45996	825.43	8.78056	1225.42	9.74092	1625.82	8.77764
38.62	7.07505	438.79	7.97153	838.62	11.4815	1238.62	10.3323	1638.6	11.3526	38.79	7.29408	438.79	7.26081	838.79	6.70252	1238.79	5.93757	1638.79	6.41496									34.8	15.3162	434.82	10.6768	834.75	8.71611	1234.8	8.36173	1634.81	6.15675		25.35	10.8151	426.16	9.41819	825.5	8.76173	1225.48	9.75491	1625.89	8.79181
38.72	6.7279	438.89	8.05813	838.72	11.3613	1238.72	11.1972	1638.7	11.34	38.89	7.12394	438.89	7.17209	838.89	6.60568	1238.89	6.00898	1638.89	6.5561									34.89	15.2794	434.91	10.7362	834.84	8.71082	1234.89	8.40029	1634.9	6.17749		25.41	10.7664	426.22	9.38403	825.56	8.77686	1225.55	9.77441	1625.95	8.83797
38.82	7.20135	438.99	8.04947	838.82	10.8308	1238.82	11.236	1638.8	11.3698	38.99	7.28516	438.99	7.15748	838.99	6.55997	1238.99	6.16234	1638.99	6.30536									34.98	15.2615	435	10.7072	834.93	8.76973	1234.98	8.37589	1634.99	6.1291		25.47	10.7124	426.29	9.29778	825.62	8.86625	1225.61	9.78889	1626.02	8.92546
38.92	7.19712	439.09	7.85505	838.92	10.6521	1238.92	11.4111	1638.9	11.3162	39.09	7.26568	439.09	7.21429	839.09	6.73552	1239.09	6.09716	1639.09	6.42292									35.07	15.2299	435.09	10.6442	835.02	8.82232	1235.07	8.46493	1635.08	6.11396		25.53	10.6857	426.35	9.24378	825.69	8.95793	1225.67	9.71097	1626.09	9.02
39.02	7.40809	439.19	8.04081	839.02	10.971	1239.02	11.7924	1639	11.3999	39.19	7.26568	439.19	7.08526	839.19	6.64625	1239.19	6.21915	1639.19	6.50925									35.16	15.2991	435.18	10.7467	835.11	8.80455	1235.16	8.44179	1635.17	6.15368		25.6	10.7113	426.41	9.21591	825.75	9.02412	1225.74	9.66334	1626.16	9.08163
39.12	7.47865	439.29	7.60521	839.12	10.296	1239.12	10.2238	1639.1	11.3059	39.29	7.26054	439.29	7.00547	839.29	6.78989	1239.29	6.09661	1639.29	6.16953									35.25	15.4496	435.27	10.7811	835.2	8.85316	1235.25	8.42874	1635.26	6.20662		25.66	10.789	426.48	9.26079	825.81	9.09475	1225.8	9.61123	1626.22	9.13959
39.22	7.68257	439.39	7.9174	839.22	11.7746	1239.22	11.0205	1639.2	11.5696	39.39	7.33925	439.39	7.0877	839.39	6.7439	1239.39	6.0555	1639.39	6.1324									35.34	15.4336	435.36	10.7067	835.29	8.84813	1235.34	8.46513	1635.35	6.19759		25.72	10.8703	426.55	9.32458	825.88	9.10191	1225.86	9.57513	1626.28	9.17253
39.32	7.01296	439.49	7.82691	839.32	12.3109	1239.32	10.6377	1639.3	11.6526	39.49	7.19643	439.49	7.01142	839.49	6.68277	1239.49	6.09445	1639.49	6.24554									35.43	15.409	435.45	10.7553	835.38	8.88428	1235.43	8.59033	1635.44	6.20942		25.79	10.9025	426.61	9.40413	825.94	9.09269	1225.93	9.57604	1626.35	9.23238
39.42	7.35588	439.59	7.94555	839.42	12.1421	1239.42	9.8456	1639.4	11.423	39.59	7.26676	439.59	7.28164	839.59	6.73525	1239.59	6.06443	1639.59	6.16746									35.52	15.401	435.54	10.8255	835.47	8.91621	1235.52	8.45586	1635.53	6.2204		25.85	10.9321	426.68	9.47362	826	9.1281	1226	9.59588	1626.42	9.24051
39.52	7.22817	439.69	7.85938	839.52	10.6049	1239.52	10.6748	1639.5	11.0533	39.69	7.2573	439.69	7.20103	839.69	6.86968	1239.69	6.06686	1639.69	6.14566									35.61	15.4706	435.63	10.8631	835.56	8.90691	1235.61	8.59047	1635.62	6.24501		25.92	10.9354	426.74	9.58435	826.06	9.17986	1226.06	9.62264	1626.49	9.24912
39.62	7.09199	439.79	7.90918	839.62	9.86271	1239.62	11.9412	1639.6	10.8774	39.79	7.22348	439.79	7.28948	839.79	6.91972	1239.79	6.20238	1639.79	6.49835									35.7	15.4177	435.72	10.8249	835.65	9.07704	1235.7	8.53668	1635.71	6.23949		25.99	10.9283	426.81	9.64986	826.13	9.1962	1226.13	9.65521	1626.55	9.23977
39.72	6.83303	439.89	7.58313	839.72	10.6664	1239.72	10.9306	1639.7	10.7671	39.89	7.4461	439.89	7.04929	839.89	6.77257	1239.89	6.18371	1639.89	6.30536									35.79	15.5803	435.81	10.9696	835.74	9.01185	1235.79	8.53254	1635.8	6.25739		26.05	10.9914	426.88	9.71847	826.2	9.23858	1226.19	9.74742	1626.61	9.21628
39.82	7.52522	439.99	7.4108	839.82	10.1487	1239.82	10.9941	1639.8	10.5318	39.99	7.28245	439.99	7.10798	839.99	6.96787	1239.99	5.98274	1639.99	6.54196									35.88	15.5049	435.9	10.9837	835.83	9.00561	1235.88	8.49902	1635.89	6.24844		26.12	11.0125	426.95	9.73316	826.27	9.27243	1226.25	9.81743	1626.68	9.21142
39.92	7.76089	440.09	7.60218	839.92	11.0954	1239.92	9.9944	1639.9	10.5465	40.09	7.51129	440.09	7.17723	840.09	7.02197	1240.09	6.072	1640.09	6.29151									35.97	15.4762	435.99	11.0456	835.92	9.10418	1235.97	8.60155	1635.98	6.27409		26.18	10.9972	427.01	9.69525	826.33	9.28816	1226.32	9.85525	1626.74	9.24114
40.02	7.15055	440.19	7.58703	840.02	10.3232	1240.02	10.1789	1640	10.2761	40.19	7.55024	440.19	7.14666	840.19	7.05253	1240.19	5.92025	1640.19	6.4238									36.06	15.5427	436.08	10.8888	836.01	9.01536	1236.06	8.55816	1636.07	6.33671		26.25	10.9965	427.08	9.66395	826.4	9.31267	1226.38	9.86692	1626.8	9.20496
40.12	7.90131	440.29	7.64678	840.12	9.2235	1240.12	10.9105	1640.1	10.4979	40.29	7.8045	440.29	7.24945	840.29	7.17398	1240.29	6.138	1640.29	6.17218									36.15	15.5915	436.17	11.0002	836.1	9.04635	1236.15	8.53972	1636.16	6.30693		26.32	11.0109	427.14	9.635	826.46	9.35439	1226.45	9.85765	1626.86	9.17866
40.22	8.12146	440.39	7.97196	840.22	9.4952	1240.22	10.7477	1640.2	10.787	40.39	7.42662	440.39	7.25757	840.39	7.06687	1240.39	6.10419	1640.39	6.30801									36.24	15.5975	436.26	11.0988	836.19	9.12596	1236.24	8.61977	1636.25	6.29216		26.39	11.0031	427.2	9.66857	826.52	9.35731	1226.52	9.80862	1626.93	9.22007
40.32	7.17101	440.49	7.68445	840.32	9.82267	1240.32	11.4576	1640.3	11.1491	40.49	7.6038	440.49	7.34872	840.49	7.00574	1240.49	6.04116	1640.49	6.33865									36.33	15.679	436.35	11.1049	836.28	9.17162	1236.33	8.52379	1636.34	6.30748		26.45	10.9819	427.27	9.71719	826.59	9.37124	1226.58	9.75137	1627	9.29412
40.42	7.51605	440.59	7.72862	840.42	9.99856	1240.42	12.1257	1640.4	11.505	40.59	7.77907	440.59	7.10528	840.59	6.8264	1240.59	6.25242	1640.59	6.40171									36.42	15.6853	436.44	11.2045	836.37	9.11538	1236.42	8.58022	1636.43	6.34293		26.51	11.0015	427.33	9.75096	826.65	9.4156	1226.65	9.73583	1627.07	9.30173
40.52	8.09041	440.69	8.26943	840.52	10.4733	1240.52	11.47	1640.5	11.4611	40.69	7.64193	440.69	7.2508	840.69	7.11799	1240.69	6.02818	1640.69	6.32863									36.51	15.7271	436.53	11.186	836.46	9.20802	1236.51	8.59813	1636.52	6.38645		26.58	11.018	427.4	9.75773	826.71	9.43801	1226.72	9.69999	1627.13	9.36043
40.62	7.75878	440.79	8.01916	840.62	11.553	1240.62	10.2657	1640.6	11.4253	40.79	7.85941	440.79	7.11042	840.79	6.95516	1240.79	6.13935	1640.79	6.48038									36.6	15.7519	436.62	11.2163	836.55	9.19107	1236.6	8.60814	1636.61	6.27539		26.64	11.0237	427.47	9.76274	826.77	9.41933	1226.78	9.65392	1627.2	9.4044
40.72	7.55415	440.89	8.02132	840.72	9.49663	1240.72	10.2362	1640.7	11.5052	40.89	7.64707	440.89	7.1986	840.89	6.87239	1240.89	6.31409	1640.89	6.73671									36.69	15.7456	436.71	11.1948	836.64	9.27218	1236.69	8.63092	1636.7	6.4002		26.7	11.0457	427.53	9.77788	826.84	9.37198	1226.85	9.60622	1627.27	9.40748
40.82	7.78771	440.99	8.0066	840.82	10.316	1240.82	10.4563	1640.8	11.587	40.99	7.46449	440.99	7.41066	840.99	6.95245	1240.99	6.24647	1640.99	6.61738									36.78	15.7729	436.8	11.1894	836.73	9.25436	1236.78	8.75206	1636.79	6.39562		26.77	11.092	427.6	9.79579	826.91	9.37275	1226.91	9.59535	1627.33	9.40618
40.92	7.75737	441.09	7.97846	840.92	10.2745	1240.92	9.68905	1640.9	11.6458	41.09	7.58351	441.09	7.41256	841.09	7.00493	1241.09	6.20184	1641.09	6.68928									36.87	15.7884	436.89	11.2127	836.82	9.36398	1236.87	8.76241	1636.88	6.3955		26.83	11.1222	427.66	9.88125	826.97	9.3647	1226.97	9.62492	1627.4	9.41416
41.02	7.49136	441.19	7.91567	841.02	11.8933	1241.02	11.7381	1641	11.7674	41.19	7.80666	441.19	7.4461	841.19	6.7677	1241.19	6.23024	1641.19	6.95475									36.96	15.841	436.98	11.2561	836.91	9.24633	1236.96	8.76178	1636.97	6.42551		26.9	11.1083	427.72	9.94464	827.03	9.38513	1227.04	9.68497	1627.46	9.45794
41.12	7.8378	441.29	8.13391	841.12	11.45	1241.12	11.8668	1641.1	11.5893	41.29	7.50317	441.29	7.35143	841.29	7.14261	1241.29	6.08958	1641.29	6.41555									37.05	15.8626	437.07	11.1969	837	9.30651	1237.05	8.79892	1637.06	6.43381		26.96	11.1662	427.79	9.97474	827.1	9.42797	1227.1	9.78999	1627.53	9.45056
41.22	7.94012	441.39	8.18803	841.22	11.5387	1241.22	9.58055	1641.2	11.5375	41.39	7.51075	441.39	7.43149	841.39	7.06498	1241.39	6.05334	1641.39	6.63713									37.14	15.8908	437.16	11.2148	837.09	9.2287	1237.14	8.82688	1637.15	6.37755		27.02	11.2139	427.85	9.96216	827.16	9.46424	1227.16	9.83746	1627.59	9.43456
41.32	7.57179	441.49	8.24086	841.32	10.9381	1241.32	11.2778	1641.3	11.4157	41.49	7.70739	441.49	7.4937	841.49	6.91431	1241.49	6.05496	1641.49	6.46122									37.23	15.8186	437.25	11.2904	837.18	9.33776	1237.23	8.79519	1637.24	6.38065		27.09	11.2395	427.91	9.94464	827.23	9.49086	1227.23	9.86293	1627.66	9.41397
41.42	7.31919	441.59	8.08411	841.42	9.94708	1241.42	10.5756	1641.4	11.3283	41.59	7.78854	441.59	7.25378	841.59	7.00249	1241.59	6.2489	1641.59	6.63123									37.32	15.9782	437.34	11.2771	837.27	9.37614	1237.32	8.83589	1637.33	6.42189		27.15	11.2841	427.98	9.94233	827.3	9.49549	1227.3	9.87696	1627.72	9.39479
41.52	7.66846	441.69	8.3097	841.52	12.4682	1241.52	10.4346	1641.5	11.5082	41.69	7.63625	441.69	7.35467	841.69	6.93757	1241.69	6.12745	1641.69	6.60412									37.41	16.0095	437.43	11.3852	837.36	9.38802	1237.41	8.79749	1637.42	6.40519		27.22	11.3479	428.04	9.98617	827.36	9.48961	1227.36	9.89847	1627.79	9.42904
41.62	7.75525	441.79	8.37812	841.62	10.991	1241.62	12.5318	1641.6	11.6442	41.79	7.55781	441.79	7.11069	841.79	7.08553	1241.79	6.33952	1641.79	6.60589									37.5	15.8821	437.52	11.3217	837.45	9.37904	1237.5	8.87254	1637.51	6.44143		27.29	11.3701	428.11	10.0398	827.43	9.43225	1227.42	9.91839	1627.85	9.48213
41.72	7.29661	441.89	8.31403	841.72	11.0796	1241.72	11.9691	1641.7	11.6855	41.89	7.70252	441.89	7.21645	841.89	6.98139	1241.89	6.35358	1641.89	6.48479									37.59	15.9432	437.61	11.2629	837.54	9.37537	1237.59	8.81235	1637.6	6.50305		27.36	11.3927	428.18	10.0695	827.5	9.41716	1227.49	9.95126	1627.92	9.53478
41.82	8.15603	441.99	8.12654	841.82	11.8047	1241.82	13.3424	1641.8	11.7606	41.99	7.78746	441.99	7.38686	841.99	7.27352	1241.99	6.33113	1641.99	6.5779									37.68	16.0986	437.7	11.3997	837.63	9.50794	1237.68	8.88669	1637.69	6.53163		27.43	11.4616	428.24	10.0572	827.56	9.42101	1227.55	9.96293	1627.99	9.54083
41.92	7.95987	442.09	8.004	841.92	11.2198	1241.92	9.62705	1641.9	11.5688	42.09	7.74283	442.09	7.33682	842.09	7.02846	1242.09	6.20725	1642.09	6.53459									37.77	16.134	437.79	11.431	837.72	9.51492	1237.77	8.91275	1637.78	6.48174		27.5	11.4928	428.31	10.0521	827.63	9.40147	1227.62	9.94932	1628.05	9.60906
42.02	8.61114	442.19	8.43224	842.02	11.5773	1242.02	11.47	1642	11.484	42.19	7.79639	442.19	7.43934	842.19	6.99221	1242.19	6.32789	1642.19	6.39316									37.86	16.0707	437.88	11.51	837.81	9.5466	1237.86	8.87542	1637.87	6.50952		27.56	11.525	428.37	10.0289	827.69	9.38042	1227.68	9.93663	1628.12	9.65058
42.12	8.02973	442.29	8.27117	842.12	10.1258	1242.12	11.2918	1642.1	11.5496	42.29	7.68819	442.29	7.59027	842.29	6.93135	1242.29	6.29434	1642.29	6.58173									37.95	16.0873	437.97	11.4918	837.9	9.6348	1237.95	8.85953	1637.96	6.5075		27.63	11.5755	428.43	10.044	827.75	9.3691	1227.75	9.91363	1628.19	9.66346
42.22	8.43827	442.39	8.2664	842.22	10.2402	1242.22	13.2044	1642.2	11.4049	42.39	7.53888	442.39	7.71767	842.39	6.94893	1242.39	6.34925	1642.39	6.64537									38.04	16.0226	438.06	11.5103	837.99	9.52114	1238.04	8.87529	1638.05	6.5439		27.7	11.6417	428.49	10.0803	827.82	9.45977	1227.81	9.93233	1628.25	9.67919
42.32	8.82141	442.49	8.02132	842.32	9.89417	1242.32	12.6433	1642.3	11.2516	42.49	7.62408	442.49	7.57539	842.49	7.18616	1242.49	6.567	1642.49	6.53695									38.13	16.1064	438.15	11.4477	838.08	9.6121	1238.13	8.89284	1638.14	6.5492		27.76	11.662	428.55	10.1494	827.89	9.5137	1227.87	10.0469	1628.31	9.67934
42.42	8.42345	442.59	8.04298	842.42	10.1673	1242.42	12.6341	1642.4	11.2692	42.59	7.77231	442.59	7.55998	842.59	6.89348	1242.59	6.40146	1642.59	6.58144									38.22	16.1838	438.24	11.5416	838.17	9.58227	1238.22	8.82774	1638.23	6.57209		27.82	11.6868	428.62	10.1693	827.95	9.58063	1227.94	10.1343	1628.37	9.67578
42.52	7.19783	442.69	8.24259	842.52	10.1416	1242.52	12.3705	1642.5	11.3161	42.69	7.77745	442.69	7.49939	842.69	7.15857	1242.69	6.54374	1642.69	6.73819									38.31	16.1864	438.33	11.5449	838.26	9.65061	1238.31	8.93795	1638.32	6.53516		27.88	11.7184	428.69	10.1873	828.01	9.63348	1228	10.1979	1628.44	9.62884
42.62	8.07348	442.79	8.2322	842.62	10.0658	1242.62	12.5224	1642.6	11.3593	42.79	7.77934	442.79	7.50831	842.79	7.2573	1242.79	6.5835	1642.79	6.6439									38.4	16.2017	438.42	11.6683	838.35	9.66848	1238.4	8.96064	1638.41	6.6594		27.95	11.7019	428.76	10.2065	828.08	9.66438	1228.07	10.2167	1628.51	9.6357
42.72	8.01068	442.89	7.82344	842.72	11.4071	1242.72	13.1982	1642.7	11.1365	42.89	7.65735	442.89	7.40309	842.89	7.17831	1242.89	6.55429	1642.89	6.54991									38.49	16.3476	438.51	11.717	838.44	9.64646	1238.49	8.89831	1638.5	6.62664		28.02	11.6959	428.83	10.2366	828.14	9.71652	1228.14	10.1997	1628.58	9.62446
42.82	8.30209	442.99	8.52101	842.82	9.92563	1242.82	15.4225	1642.8	11.1359	42.99	7.60893	442.99	7.61489	842.99	7.07823	1242.99	6.60866	1642.99	6.84956									38.58	16.285	438.6	11.6553	838.53	9.64745	1238.58	8.92542	1638.59	6.60579		28.08	11.6826	428.9	10.3009	828.21	9.77131	1228.21	10.2097	1628.64	9.66112
42.92	8.2654	443.09	8.33482	842.92	10.8308	1242.92	12.1039	1642.9	11.4457	43.09	7.66952	443.09	7.44961	843.09	6.9016	1243.09	6.44068	1643.09	6.54166									38.67	16.3291	438.69	11.7315	838.62	9.6891	1238.67	9.02669	1638.68	6.59018		28.14	11.7095	428.97	10.359	828.27	9.77435	1228.28	10.2286	1628.71	9.68038
43.02	8.34584	443.19	8.5366	843.02	11.9505	1243.02	12.7999	1643	11.277	43.19	7.92757	443.19	7.38767	843.19	7.33168	1243.19	6.4277	1643.19	6.51337									38.76	16.3969	438.78	11.8277	838.71	9.6526	1238.76	9.01476	1638.77	6.64794		28.21	11.7151	429.03	10.3682	828.34	9.75419	1228.35	10.1906	1628.77	9.70869
43.12	7.80676	443.29	8.02522	843.12	10.2102	1243.12	12.6713	1643.1	11.3638	43.29	7.78394	443.29	7.60515	843.29	7.13584	1243.29	6.66546	1643.29	6.74143									38.85	16.3904	438.87	11.8486	838.8	9.79817	1238.85	9.00049	1638.86	6.52733		28.27	11.7049	429.1	10.378	828.41	9.74458	1228.41	10.1491	1628.83	9.73321
43.22	8.14404	443.39	8.38721	843.22	10.8508	1243.22	14.0105	1643.2	11.2996	43.39	7.97166	443.39	7.58189	843.39	7.15424	1243.39	6.66492	1643.39	6.68073									38.94	16.4068	438.96	11.847	838.89	9.69041	1238.94	8.95888	1638.95	6.56351		28.34	11.6952	429.17	10.3708	828.47	9.76983	1228.47	10.0964	1628.9	9.73826
43.32	7.95917	443.49	8.36946	843.32	10.5477	1243.32	12.865	1643.3	11.2714	43.49	7.8586	443.49	7.29543	843.49	6.95759	1243.49	6.765	1643.49	6.73259									39.03	16.4686	439.05	11.7956	838.98	9.79307	1239.03	9.09032	1639.04	6.6177		28.4	11.7013	429.23	10.3586	828.53	9.79894	1228.54	10.0766	1628.96	9.78063
43.42	8.26116	443.59	8.7531	843.42	11.9262	1243.42	12.1349	1643.4	11.3722	43.59	7.98059	443.59	7.28056	843.59	7.2013	1243.59	6.54049	1643.59	6.54048									39.12	16.4109	439.14	11.8874	839.07	9.84084	1239.12	8.99314	1639.13	6.6185		28.47	11.7194	429.3	10.3428	828.59	9.82003	1228.61	10.0545	1629.02	9.82846
43.52	7.85333	443.69	8.56041	843.52	9.97568	1243.52	14.8133	1643.5	11.3406	43.69	7.76582	443.69	7.43717	843.69	7.1491	1243.69	6.67276	1643.69	6.80183									39.21	16.4198	439.23	11.8126	839.16	9.7761	1239.21	9.12128	1639.22	6.61175		28.53	11.7306	429.36	10.3761	828.66	9.83517	1228.68	10.0321	1629.08	9.8269
43.62	7.41586	443.79	8.83536	843.62	11.0696	1243.62	13.5114	1643.6	11.2218	43.79	7.83074	443.79	7.52968	843.79	7.35278	1243.79	6.56781	1643.79	6.67248									39.3	16.4874	439.32	11.8765	839.25	9.84623	1239.3	8.99044	1639.31	6.70286		28.6	11.7704	429.42	10.4081	828.72	9.89521	1228.75	10.0747	1629.14	9.83967
43.72	8.03255	443.89	8.38894	843.72	10.6278	1243.72	12.4977	1643.7	11.3039	43.89	7.59027	443.89	7.33411	843.89	7.27596	1243.89	6.5313	1643.89	6.47743									39.39	16.4778	439.41	11.9454	839.34	9.87451	1239.39	9.10885	1639.4	6.66623		28.66	11.8195	429.49	10.422	828.78	9.92133	1228.81	10.1408	1629.21	9.84701
43.82	7.82722	443.99	8.74097	843.82	10.6135	1243.82	12.6217	1643.8	11.463	43.99	7.90107	443.99	7.48234	843.99	7.07931	1243.99	6.2562	1643.99	6.76912									39.48	16.4109	439.5	11.9972	839.43	9.95093	1239.48	9.0672	1639.49	6.73526		28.73	11.9081	429.55	10.4095	828.84	9.92969	1228.88	10.1563	1629.27	9.84111
43.92	7.6988	444.09	8.74097	843.92	10.6478	1243.92	13.375	1643.9	11.7363	44.09	7.44853	444.09	7.68467	844.09	7.21348	1244.09	6.46584	1644.09	6.76029									39.57	16.5894	439.59	11.9923	839.52	9.81522	1239.57	9.11334	1639.58	6.73574		28.8	11.9464	429.61	10.4428	828.91	9.93514	1228.95	10.1838	1629.34	9.8475
44.02	7.57391	444.19	8.75006	844.02	10.4776	1244.02	14.8816	1644	11.9685	44.19	7.93704	444.19	7.46611	844.19	7.40688	1244.19	6.60054	1644.19	6.75145									39.66	16.4728	439.68	12.0208	839.61	9.89111	1239.66	9.17857	1639.67	6.68439		28.86	12.0216	429.68	10.4909	828.97	9.94678	1229.02	10.2359	1629.41	9.8725
44.12	7.71997	444.29	8.9211	844.12	10.4848	1244.12	13.299	1644.1	12.1048	44.29	7.84372	444.29	7.3874	844.29	7.45367	1244.29	6.40849	1644.29	6.74054									39.75	16.4823	439.77	12.0652	839.7	10.0214	1239.75	9.03254	1639.76	6.70953		28.93	12.0771	429.74	10.5235	829.03	10.0137	1229.08	10.2664	1629.47	9.86397
44.22	7.70586	444.39	8.52923	844.22	10.6607	1244.22	14.0942	1644.2	12.2282	44.39	7.76717	444.39	7.7082	844.39	7.23187	1244.39	6.53265	1644.39	6.96123									39.84	16.4658	439.86	12.0512	839.79	9.93645	1239.84	9.11651	1639.85	6.77218		29	12.1153	429.81	10.5663	829.1	10.0621	1229.15	10.3302	1629.53	9.88653
44.32	7.72138	444.49	8.63402	844.32	11.9748	1244.32	13.9066	1644.3	12.3429	44.49	7.94732	444.49	7.59487	844.49	7.39227	1244.49	6.42148	1644.49	6.64537									39.93	16.5277	439.95	12.0356	839.88	9.99307	1239.93	9.04431	1639.94	6.69839		29.06	12.1856	429.87	10.5651	829.16	10.0715	1229.21	10.3712	1629.6	9.88683
44.42	7.76442	444.59	8.71499	844.42	11.3599	1244.42	13.6136	1644.4	12.0393	44.59	7.95841	444.59	7.60948	844.59	7.35386	1244.59	6.5835	1644.59	6.68604									40.02	16.6844	440.04	12.0332	839.97	10.0512	1240.02	9.09697	1640.03	6.72903		29.13	12.1972	429.94	10.5404	829.23	10.0701	1229.28	10.3556	1629.66	9.93669
44.52	7.76936	444.69	8.44437	844.52	12.2866	1244.52	12.2434	1644.5	11.938	44.69	8.05335	444.69	7.80856	844.69	7.24052	1244.69	6.75526	1644.69	6.75557									40.11	16.7567	440.13	12.0416	840.06	10.1192	1240.11	9.16955	1640.12	6.72024		29.19	12.1661	430.01	10.5711	829.29	10.0946	1229.35	10.3595	1629.73	9.95951
44.62	7.31143	444.79	8.42878	844.62	12.0277	1244.62	13.6214	1644.6	11.654	44.79	8.05308	444.79	7.98546	844.79	7.63436	1244.79	6.6403	1644.79	6.78179									40.2	16.674	440.22	12.1409	840.15	10.1676	1240.2	9.09076	1640.21	6.73544		29.25	12.1481	430.07	10.6184	829.35	10.1144	1229.41	10.3588	1629.8	9.99836
44.72	8.10876	444.89	8.49243	844.72	11.8175	1244.72	14.3638	1644.7	11.6469	44.89	8.16344	444.89	7.90404	844.89	7.54158	1244.89	6.65356	1644.89	6.9409									40.29	16.8424	440.31	12.1781	840.24	10.1196	1240.29	9.19577	1640.3	6.75664		29.32	12.1329	430.14	10.6265	829.42	10.0981	1229.47	10.3704	1629.86	10.0547
44.82	7.54286	444.99	8.70027	844.82	10.9652	1244.82	13.3719	1644.8	11.7819	44.99	7.85481	444.99	7.84237	844.99	7.34953	1244.99	6.98031	1644.99	7.0732									40.38	16.7523	440.4	12.3036	840.33	10.1441	1240.38	9.1617	1640.39	6.77216		29.38	12.1023	430.21	10.7047	829.48	10.0746	1229.54	10.37	1629.93	10.0799
44.92	7.6233	445.09	9.03931	844.92	11.3742	1244.92	13.5935	1644.9	11.555	45.09	7.99087	445.09	7.71767	845.09	7.51967	1245.09	6.88158	1645.09	7.12682									40.47	16.7422	440.49	12.3055	840.42	10.0961	1240.47	9.20851	1640.48	6.76268		29.45	12.0565	430.28	10.7836	829.54	10.0548	1229.6	10.4018	1630	10.1333
45.02	8.00433	445.19	9.14583	845.02	11.1111	1245.02	14.336	1645	11.4644	45.19	8.15506	445.19	7.77096	845.19	7.40769	1245.19	6.91675	1645.19	7.22671									40.56	16.7977	440.58	12.292	840.51	10.1156	1240.56	9.22284	1640.57	6.79304		29.52	12.0255	430.35	10.8725	829.61	10.0599	1229.67	10.4507	1630.06	10.2048
45.12	7.7489	445.29	8.92543	845.12	10.8909	1245.12	13.3548	1645.1	11.7149	45.29	8.11989	445.29	7.75338	845.29	7.58297	1245.29	6.86319	1645.29	7.12505									40.65	16.8434	440.67	12.252	840.6	10.1297	1240.65	9.31727	1640.66	6.8342		29.59	12.0252	430.41	10.9109	829.67	10.0622	1229.74	10.4619	1630.12	10.2457
45.22	7.80394	445.39	8.4855	845.22	11.1998	1245.22	13.5392	1645.2	11.8722	45.39	7.92	445.39	7.84643	845.39	7.38361	1245.39	6.88916	1645.39	7.029									40.74	16.7915	440.76	12.3469	840.69	10.1914	1240.74	9.26458	1640.75	6.86846		29.66	12.0048	430.48	10.9605	829.74	10.0773	1229.8	10.4914	1630.19	10.2681
45.32	7.82016	445.49	9.01506	845.32	10.6478	1245.32	14.1174	1645.3	12.0706	45.49	8.19617	445.49	7.92703	845.49	7.32843	1245.49	6.81044	1645.49	6.87166									40.83	16.8434	440.85	12.4058	840.78	10.2087	1240.83	9.28407	1640.84	6.84031		29.72	11.9894	430.54	11.0026	829.81	10.1307	1229.87	10.5591	1630.25	10.3146
45.42	7.72209	445.59	8.5275	845.42	11.4715	1245.42	14.3701	1645.4	12.3481	45.59	8.0547	445.59	7.8118	845.59	7.42987	1245.59	6.97788	1645.59	6.97449									40.92	16.9943	440.94	12.4206	840.87	10.2285	1240.92	9.27698	1640.93	6.83634		29.79	12.0003	430.61	11.0224	829.87	10.1819	1229.94	10.6088	1630.32	10.3389
45.52	7.43491	445.69	8.75699	845.52	12.1221	1245.52	14.105	1645.5	12.2055	45.69	8.02603	445.69	7.7642	845.69	7.55348	1245.69	6.9538	1645.69	7.1006									41.01	16.86	441.03	12.4054	840.96	10.3497	1241.01	9.41644	1641.02	6.82718		29.85	11.9897	430.67	11.0045	829.94	10.2046	1230	10.667	1630.39	10.3586
45.62	7.50123	445.79	8.64874	845.62	10.3489	1245.62	13.8632	1645.6	12.0443	45.79	8.17453	445.79	7.63057	845.79	7.50182	1245.79	7.00466	1645.79	7.2821									41.1	16.9069	441.12	12.456	841.05	10.42	1241.1	9.27734	1641.11	6.81504		29.92	12.031	430.73	10.9721	830.01	10.2231	1230.07	10.7293	1630.45	10.363
45.72	8.35713	445.89	8.68771	845.72	11.6845	1245.72	13.6229	1645.7	11.9568	45.89	7.97626	445.89	7.91946	845.89	7.32248	1245.89	6.77988	1645.89	7.04108									41.19	16.9351	441.21	12.4314	841.14	10.3963	1241.19	9.34438	1641.2	6.91461		29.98	12.0931	430.8	10.9453	830.07	10.2156	1230.13	10.7324	1630.52	10.3865
45.82	7.66352	445.99	8.75439	845.82	11.1311	1245.82	14.2864	1645.8	11.9167	45.99	8.18535	445.99	7.74418	845.99	7.66303	1245.99	6.96002	1645.99	7.06377									41.28	16.9302	441.3	12.4923	841.23	10.3288	1241.28	9.34045	1641.29	6.98601		30.04	12.164	430.86	10.9586	830.14	10.2147	1230.19	10.6982	1630.59	10.4399
45.92	7.9507	446.09	8.69074	845.92	10.7107	1245.92	15.5093	1645.9	11.7539	46.09	7.85184	446.09	7.66114	846.09	7.50615	1246.09	6.81017	1646.09	7.12712									41.37	16.8445	441.39	12.4174	841.32	10.3103	1241.37	9.36071	1641.38	7.02818		30.11	12.1913	430.92	10.9896	830.21	10.2509	1230.26	10.6674	1630.65	10.4603
46.02	8.16379	446.19	8.53097	846.02	9.81552	1246.02	14.0771	1646	11.7219	46.19	7.87726	446.19	7.75581	846.19	7.28597	1246.19	6.89619	1646.19	7.30626									41.46	16.9754	441.48	12.4534	841.41	10.2736	1241.46	9.33949	1641.47	7.02057		30.17	12.2182	430.98	10.9573	830.27	10.274	1230.32	10.6153	1630.72	10.4677
46.12	7.56403	446.29	8.66303	846.12	10.4891	1246.12	13.8803	1646.1	11.5848	46.29	7.99384	446.29	7.80937	846.29	7.40877	1246.29	6.82126	1646.29	7.21521									41.55	16.914	441.57	12.516	841.5	10.3911	1241.55	9.35453	1641.56	7.00738		30.24	12.3152	431.04	10.9038	830.33	10.3013	1230.38	10.5741	1630.78	10.4783
46.22	8.46861	446.39	8.48853	846.22	10.8437	1246.22	15.1822	1646.2	11.7446	46.39	7.87185	446.39	7.84967	846.39	7.24296	1246.39	7.01304	1646.39	7.07762									41.64	16.9875	441.66	12.5524	841.59	10.3724	1241.64	9.41211	1641.65	7.03547		30.31	12.4055	431.11	10.8931	830.4	10.3467	1230.45	10.5769	1630.84	10.4741
46.32	8.24352	446.49	8.85961	846.32	11.4915	1246.32	14.4491	1646.3	11.5286	46.49	8.02793	446.49	7.6963	846.49	7.47017	1246.49	6.89186	1646.49	7.17868									41.73	16.9679	441.75	12.5508	841.68	10.4819	1241.73	9.37255	1641.74	6.96793		30.38	12.4383	431.17	10.8847	830.47	10.3839	1230.52	10.5908	1630.91	10.5155
46.42	8.48202	446.59	9.10426	846.42	10.9052	1246.42	14.043	1646.4	11.9436	46.59	8.13775	446.59	7.82235	846.59	7.51859	1246.59	6.87211	1646.59	7.40732									41.82	16.9763	441.84	12.5678	841.77	10.4875	1241.82	9.39682	1641.83	6.96821		30.45	12.4696	431.23	10.8911	830.54	10.4037	1230.58	10.5924	1630.97	10.5209
46.52	8.5554	446.69	8.99817	846.52	10.1973	1246.52	13.7144	1646.5	12.4855	46.69	7.89944	446.69	7.79422	846.69	7.52941	1246.69	6.80584	1646.69	7.15275									41.91	17.1009	441.93	12.4961	841.86	10.4739	1241.91	9.40475	1641.92	7.04584		30.52	12.5006	431.3	10.9331	830.61	10.4372	1230.65	10.5488	1631.04	10.5813
46.62	8.15885	446.79	8.77171	846.62	10.8651	1246.62	13.1564	1646.6	12.6397	46.79	7.90999	446.79	7.63734	846.79	7.58297	1246.79	6.86752	1646.79	7.32217									42	17.0047	442.02	12.6136	841.95	10.5417	1242	9.43164	1642.01	7.06703		30.58	12.4581	431.36	10.9937	830.67	10.486	1230.71	10.5421	1631.1	10.6215
46.72	8.63302	446.89	9.07048	846.72	10.7093	1246.72	13.7485	1646.7	12.8705	46.89	7.88375	446.89	7.86428	846.89	7.74391	1246.89	6.92594	1646.89	7.22494									42.09	17.0099	442.11	12.6397	842.04	10.6141	1242.09	9.45954	1642.1	7.05983		30.65	12.4306	431.42	11.0172	830.74	10.5464	1230.78	10.5334	1631.16	10.6542
46.82	8.44815	446.99	9.20298	846.82	10.256	1246.82	14.0337	1646.8	13.0868	46.99	8.09961	446.99	7.81694	846.99	7.48965	1246.99	6.94677	1646.99	7.194									42.18	16.9387	442.2	12.7198	842.13	10.5701	1242.18	9.46606	1642.19	6.98461		30.72	12.3643	431.49	11.0671	830.81	10.5705	1230.85	10.5723	1631.23	10.6501
46.92	8.34936	447.09	9.19735	846.92	11.2527	1246.92	13.1347	1646.9	13.0627	47.09	8.02198	447.09	8.06552	847.09	7.54185	1247.09	7.08283	1647.09	7.38287									42.27	17.0271	442.29	12.8102	842.22	10.6472	1242.27	9.42534	1642.28	7.05048		30.78	12.3145	431.55	11.1298	830.87	10.5677	1230.91	10.6583	1631.3	10.6626
47.02	8.49966	447.19	9.14626	847.02	10.4276	1247.02	15.1326	1647	13.1816	47.19	8.05687	447.19	7.91784	847.19	7.60866	1247.19	6.91593	1647.19	7.24939									42.36	17.1128	442.38	12.8419	842.31	10.6516	1242.36	9.40956	1642.37	7.04247		30.85	12.3547	431.62	11.1541	830.93	10.594	1230.97	10.7064	1631.36	10.6926
47.12	8.44109	447.29	9.11768	847.12	11.1697	1247.12	15.3791	1647.1	13.5723	47.29	8.16344	447.29	7.88889	847.29	7.6111	1247.29	7.09148	1647.29	7.34486									42.45	17.0762	442.47	12.706	842.4	10.6619	1242.45	9.57195	1642.46	7.11294		30.92	12.4351	431.69	11.1844	831	10.6128	1231.03	10.7073	1631.43	10.7058
47.22	8.49825	447.39	9.0012	847.22	11.1726	1247.22	14.7234	1647.2	13.6569	47.39	8.16777	447.39	7.99817	847.39	7.46206	1247.39	7.14234	1647.39	7.13154									42.54	17.1597	442.56	12.7358	842.49	10.6684	1242.54	9.54908	1642.55	7.10756		30.98	12.5052	431.75	11.1948	831.06	10.6426	1231.1	10.708	1631.5	10.6979
47.32	8.63231	447.49	9.08521	847.32	10.3389	1247.32	13.8988	1647.3	13.4505	47.49	8.30437	447.49	8.19374	847.49	7.74148	1247.49	7.12584	1647.49	7.13448									42.63	17.1679	442.65	12.7078	842.58	10.7123	1242.63	9.48044	1642.64	7.14061		31.04	12.5261	431.81	11.1883	831.13	10.6964	1231.17	10.7068	1631.56	10.6852
47.42	7.94506	447.59	9.10123	847.42	10.3203	1247.42	14.8087	1647.4	13.4146	47.59	8.02711	447.59	8.05795	847.59	7.557	1247.59	7.05253	1647.59	7.33337									42.72	17.2391	442.74	12.8168	842.67	10.7516	1242.72	9.53344	1642.73	7.08669		31.11	12.5836	431.88	11.1601	831.19	10.7288	1231.23	10.692	1631.62	10.6642
47.52	7.95705	447.69	9.20385	847.52	11.1998	1247.52	13.8988	1647.5	13.2432	47.69	8.40364	447.69	8.10042	847.69	7.57431	1247.69	7.03225	1647.69	7.33248									42.81	17.286	442.83	12.8262	842.76	10.7476	1242.81	9.54593	1642.82	7.0965		31.17	12.7259	431.94	11.1539	831.25	10.77	1231.29	10.6856	1631.69	10.6528
47.62	7.90201	447.79	9.38051	847.62	12.155	1247.62	14.1872	1647.6	13.27	47.79	8.30166	447.79	8.05389	847.79	7.54348	1247.79	7.02792	1647.79	7.16719									42.9	17.2357	442.92	12.8464	842.85	10.7954	1242.9	9.52371	1642.91	7.09911		31.23	12.7791	432.01	11.1563	831.32	10.8355	1231.36	10.7163	1631.76	10.6722
47.72	8.18919	447.89	9.08001	847.72	11.1726	1247.72	13.9066	1647.7	12.9728	47.89	8.11124	447.89	8.16588	847.89	7.65384	1247.89	7.0501	1647.89	7.36607									42.99	17.2245	443.01	12.7984	842.94	10.7733	1242.99	9.54641	1643	7.08811		31.3	12.7813	432.07	11.156	831.38	10.8892	1231.42	10.7276	1631.83	10.6932
47.82	8.18849	447.99	9.44027	847.82	11.3928	1247.82	13.2866	1647.8	13.1494	47.99	8.03875	447.99	8.18508	847.99	7.65302	1247.99	6.91377	1647.99	7.32305									43.08	17.2674	443.1	12.8958	843.03	10.7815	1243.08	9.57161	1643.09	7.03939		31.36	12.8186	432.13	11.1615	831.45	10.9343	1231.49	10.6942	1631.9	10.7479
47.92	7.96411	448.09	9.49915	847.92	11.5744	1247.92	12.7007	1647.9	13.0324	48.09	8.12395	448.09	8.37443	848.09	7.67683	1248.09	6.95002	1648.09	7.21109									43.17	17.4019	443.19	12.9075	843.12	10.8088	1243.17	9.50041	1643.18	7.108		31.43	12.7979	432.19	11.176	831.51	10.9539	1231.56	10.6235	1631.96	10.8612
48.02	7.89637	448.19	9.66889	848.02	11.8762	1248.02	14.1747	1648	12.9036	48.19	8.3325	448.19	8.07391	848.19	7.59568	1248.19	6.97166	1648.19	7.20844									43.26	17.4187	443.28	12.9098	843.21	10.7607	1243.26	9.58332	1643.27	7.11895		31.49	12.7568	432.25	11.1608	831.58	10.9578	1231.63	10.5998	1632.03	10.9299
48.12	8.3917	448.29	9.28655	848.12	11.6002	1248.12	13.5191	1648.1	12.8354	48.29	8.35684	448.29	8.21673	848.29	7.46368	1248.29	6.89321	1648.29	7.40968									43.35	17.467	443.37	12.931	843.3	10.8424	1243.35	9.61616	1643.36	7.18199		31.56	12.599	432.32	11.1266	831.65	10.9758	1231.7	10.5883	1632.1	10.9664
48.22	8.19202	448.39	9.49049	848.22	11.9591	1248.22	13.8353	1648.2	13.0997	48.39	8.21889	448.39	8.01305	848.39	7.59027	1248.39	7.11853	1648.39	7.25293									43.44	17.3645	443.46	12.9682	843.39	10.9003	1243.44	9.64409	1643.45	7.14436		31.63	12.5173	432.38	11.1097	831.72	10.9645	1231.77	10.6305	1632.16	11.0025
48.32	7.38199	448.49	9.46625	848.32	11.4772	1248.32	13.0495	1648.3	13.4511	48.49	8.37821	448.49	8.10231	848.49	7.63625	1248.49	6.82316	1648.49	7.31274									43.53	17.4154	443.55	12.9969	843.48	10.8847	1243.53	9.63549	1643.54	7.18618		31.69	12.501	432.45	11.0987	831.78	10.9471	1231.83	10.6333	1632.23	11.0649
48.42	7.86885	448.59	9.38398	848.42	11.9734	1248.42	12.9053	1648.4	13.5894	48.59	8.31789	448.59	8.33791	848.59	7.7293	1248.59	6.69089	1648.59	7.20431									43.62	17.4308	443.64	13.134	843.57	10.9254	1243.62	9.69352	1643.63	7.18961		31.75	12.4883	432.52	11.0422	831.85	10.9228	1231.89	10.6477	1632.3	11.1506
48.52	8.13063	448.69	9.03368	848.52	11.1068	1248.52	13.0991	1648.5	13.7371	48.69	8.39688	448.69	8.08121	848.69	7.6679	1248.69	6.94975	1648.69	7.17573									43.71	17.5196	443.73	13.0072	843.66	10.9408	1243.71	9.6941	1643.72	7.2056		31.82	12.4902	432.58	11.0106	831.92	10.9203	1231.95	10.6656	1632.36	11.1937
48.62	7.91401	448.79	9.06053	848.62	12.3223	1248.62	15.0288	1648.6	13.7556	48.79	8.47965	448.79	8.29057	848.79	7.70171	1248.79	7.16019	1648.79	7.53991									43.8	17.5813	443.82	13.133	843.75	10.9386	1243.8	9.71132	1643.81	7.20298		31.88	12.4901	432.64	10.9941	831.98	10.9465	1232.01	10.6929	1632.43	11.2263
48.72	8.1144	448.89	9.11985	848.72	12.1622	1248.72	13.7671	1648.7	13.7655	48.89	8.22025	448.89	7.97734	848.89	7.78989	1248.89	7.12502	1648.89	7.53637									43.89	17.5336	443.91	13.1082	843.84	11.047	1243.89	9.68618	1643.9	7.19524		31.95	12.5396	432.71	11.0179	832.04	10.9748	1232.08	10.7162	1632.5	11.256
48.82	7.67552	448.99	9.36363	848.82	11.8318	1248.82	13.1254	1648.8	13.9897	48.99	8.5167	448.99	8.29003	848.99	7.72281	1248.99	7.00871	1648.99	7.23083									43.98	17.5714	444	13.1133	843.93	11.0051	1243.98	9.63275	1643.99	7.20807		32.02	12.5798	432.77	11.0487	832.11	10.985	1232.14	10.7212	1632.56	11.2351
48.92	7.7743	449.09	8.99124	848.92	12.5726	1248.92	14.8552	1648.9	14.1577	49.09	8.09798	449.09	8.14911	849.09	7.62219	1249.09	7.16398	1649.09	7.39347									44.07	17.6343	444.09	13.1192	844.02	11.0074	1244.07	9.66244	1644.08	7.2294		32.08	12.7254	432.84	11.0715	832.17	11.0037	1232.2	10.7563	1632.63	11.2357
49.02	8.54199	449.19	9.36449	849.02	12.0177	1249.02	14.1236	1649	14.1006	49.19	8.35982	449.19	8.18265	849.19	7.48802	1249.19	7.34223	1649.19	7.45535									44.16	17.6266	444.18	13.1825	844.11	11.0294	1244.16	9.6604	1644.17	7.1997		32.15	12.7635	432.91	11.0536	832.24	11.0191	1232.27	10.8189	1632.7	11.2189
49.12	8.10523	449.29	9.10166	849.12	11.5473	1249.12	12.338	1649.1	14.0458	49.29	8.38254	449.29	8.23593	849.29	7.76366	1249.29	7.1967	1649.29	7.51693									44.25	17.658	444.27	13.2539	844.2	11.0988	1244.25	9.74969	1644.26	7.18995		32.21	12.8381	432.97	11.0798	832.31	11.0176	1232.33	10.8469	1632.76	11.1838
49.22	7.65082	449.39	9.31513	849.22	12.1378	1249.22	13.1145	1649.2	14.3089	49.39	8.30112	449.39	8.31654	849.39	7.79125	1249.39	7.40228	1649.39	7.56938									44.34	17.6543	444.36	13.2502	844.29	11.1371	1244.34	9.74187	1644.35	7.21936		32.28	12.9078	433.04	11.1052	832.37	11.03	1232.4	10.8737	1632.83	11.2242
49.32	8.0643	449.49	9.67106	849.32	12.0935	1249.32	13.9547	1649.3	14.3187	49.49	8.52888	449.49	8.25433	849.49	7.72552	1249.49	7.34737	1649.49	7.45417									44.43	17.6154	444.45	13.2686	844.38	11.1798	1244.43	9.69832	1644.44	7.31916		32.35	12.9486	433.1	11.1119	832.44	11.0563	1232.47	10.8978	1632.89	11.251
49.42	8.4291	449.59	9.86114	849.42	12.1493	1249.42	13.2556	1649.4	14.3694	49.59	8.21889	449.59	8.07364	849.59	7.80423	1249.59	7.27271	1649.59	7.65688									44.52	17.7665	444.54	13.2671	844.47	11.1113	1244.52	9.72219	1644.53	7.28297		32.42	13.0037	433.16	11.1204	832.5	11.0887	1232.53	10.907	1632.95	11.2592
49.52	7.88861	449.69	9.94211	849.52	11.6073	1249.52	13.5501	1649.5	14.2032	49.69	8.27678	449.69	8.23215	849.69	7.76257	1249.69	7.33628	1649.69	7.41881									44.61	17.835	444.63	13.3029	844.56	11.1223	1244.61	9.73151	1644.62	7.26107		32.48	12.979	433.23	11.1538	832.56	11.1052	1232.6	10.9169	1633.02	11.2823
49.62	8.69229	449.79	9.82347	849.62	13.2661	1249.62	12.9983	1649.6	14.5896	49.79	8.3985	449.79	8.30518	849.79	7.96436	1249.79	6.91404	1649.79	7.50573									44.7	17.6633	444.72	13.3875	844.65	11.09	1244.7	9.76365	1644.71	7.27742		32.55	13.0467	433.3	11.1766	832.63	11.1205	1232.67	10.9243	1633.08	11.3043
49.72	8.70358	449.89	9.92349	849.72	12.1993	1249.72	13.8988	1649.7	14.7844	49.89	8.41202	449.89	8.32601	849.89	7.9411	1249.89	7.18426	1649.89	7.30626									44.79	17.7918	444.81	13.4488	844.74	11.181	1244.79	9.69702	1644.8	7.27229		32.62	13.013	433.36	11.2229	832.69	11.1839	1232.73	10.9473	1633.14	11.3376
49.82	8.10805	449.99	9.67928	849.82	12.4753	1249.82	12.5581	1649.8	14.5353	49.99	8.23593	449.99	8.29544	849.99	7.7807	1249.99	7.17074	1649.99	7.49071									44.88	17.7129	444.9	13.4182	844.83	11.1663	1244.88	9.76895	1644.89	7.27977		32.68	12.9491	433.42	11.2587	832.75	11.257	1232.8	11.0183	1633.21	11.3949
49.92	7.68046	450.09	9.56627	849.92	11.4958	1249.92	13.3285	1649.9	14.3822	50.09	8.63761	450.09	8.3847	850.09	7.78394	1250.09	7.09608	1650.09	7.55847									44.97	17.8092	444.99	13.5206	844.92	11.1379	1244.97	9.84846	1644.98	7.24752		32.75	12.911	433.49	11.2924	832.81	11.346	1232.86	11.0906	1633.27	11.4269
50.02	8.00362	450.19	9.43507	850.02	10.5362	1250.02	13.8818	1650	14.5201	50.19	8.54889	450.19	8.50291	850.19	7.68954	1250.19	7.21375	1650.19	7.54492									45.06	17.7782	445.08	13.4832	845.01	11.2303	1245.06	9.80637	1645.07	7.32057		32.82	12.9199	433.55	11.3112	832.87	11.4453	1232.93	11.1866	1633.33	11.4584
50.12	7.90343	450.29	9.58922	850.12	12.1321	1250.12	14.3933	1650.1	14.3008	50.29	8.60191	450.29	8.48911	850.29	7.8586	1250.29	7.11799	1650.29	7.59943									45.15	17.7345	445.17	13.4797	845.1	11.1936	1245.15	9.78401	1645.16	7.22754		32.88	12.9523	433.62	11.3103	832.94	11.5371	1232.99	11.2684	1633.39	11.4629
50.22	7.95423	450.39	9.72734	850.22	11.6044	1250.22	14.7699	1650.2	14.2597	50.39	8.35874	450.39	8.44286	850.39	7.76771	1250.39	7.04793	1650.39	7.57821									45.24	17.9577	445.26	13.5649	845.19	11.2226	1245.24	9.77216	1645.25	7.26746		32.95	12.9952	433.69	11.3046	833	11.5878	1233.06	11.3295	1633.46	11.4629
50.32	8.55963	450.49	9.72864	850.32	10.7793	1250.32	14.6382	1650.3	14.0845	50.49	8.10556	450.49	8.38633	850.49	7.90215	1250.49	7.22592	1650.49	7.43207									45.33	17.8377	445.35	13.4749	845.28	11.2145	1245.33	9.81754	1645.34	7.26171		33.02	13.0391	433.75	11.2871	833.06	11.6207	1233.12	11.429	1633.53	11.4955
50.42	7.84839	450.59	9.73774	850.42	11.8919	1250.42	14.0724	1650.4	14.0418	50.59	8.42961	450.59	8.47721	850.59	7.87807	1250.59	7.02684	1650.59	7.39171									45.42	17.9423	445.44	13.5854	845.37	11.2857	1245.42	9.77115	1645.43	7.33839		33.08	13.0145	433.82	11.2568	833.13	11.6339	1233.19	11.5012	1633.59	11.5098
50.52	8.08829	450.69	9.77671	850.52	12.8957	1250.52	13.6245	1650.5	14.0407	50.69	8.34575	450.69	8.53239	850.69	7.85427	1250.69	6.864	1650.69	7.74174									45.51	17.9555	445.53	13.4716	845.46	11.2421	1245.51	9.82259	1645.52	7.3501		33.14	13.0343	433.88	11.2826	833.19	11.7025	1233.26	11.5759	1633.65	11.5258
50.62	8.24211	450.79	10.0261	850.62	12.0149	1250.62	13.2231	1650.6	14.0667	50.79	8.41527	450.79	8.5378	850.79	7.77745	1250.79	6.81152	1650.79	7.64716									45.6	17.9302	445.62	13.4775	845.55	11.2872	1245.6	9.84766	1645.61	7.38095		33.21	13.0516	433.95	11.3428	833.26	11.8051	1233.32	11.6326	1633.72	11.5701
50.72	7.78065	450.89	9.85291	850.72	12.0478	1250.72	14.3189	1650.7	13.7748	50.89	8.56702	450.89	8.69875	850.89	7.8237	1250.89	7.02684	1650.89	7.70344									45.69	17.9594	445.71	13.6946	845.64	11.2435	1245.69	9.94658	1645.7	7.33907		33.27	13.1314	434.02	11.3455	833.33	11.8975	1233.39	11.631	1633.78	11.6031
50.82	8.19202	450.99	9.94081	850.82	12.125	1250.82	13.6989	1650.8	13.6189	50.99	8.49371	450.99	8.50697	850.99	7.94678	1250.99	6.95597	1650.99	7.56437									45.78	17.9408	445.8	13.5916	845.73	11.306	1245.78	9.9271	1645.79	7.38864		33.34	13.2048	434.08	11.3384	833.39	11.9118	1233.45	11.5873	1633.84	11.6468
50.92	7.70586	451.09	9.58229	850.92	11.2698	1250.92	13.9547	1650.9	13.266	51.09	8.46612	451.09	8.79017	851.09	7.83452	1251.09	7.0758	1651.09	7.58971									45.87	17.9598	445.89	13.5571	845.82	11.4368	1245.87	9.86453	1645.88	7.44638		33.41	13.2328	434.14	11.3617	833.46	11.9065	1233.51	11.5372	1633.9	11.6714
51.02	7.80535	451.19	9.88366	851.02	12.3795	1251.02	14.5328	1651	13.3492	51.19	8.70524	451.19	8.71146	851.19	7.82587	1251.19	7.1748	1651.19	7.67957									45.96	17.9959	445.98	13.6517	845.91	11.458	1245.96	9.90629	1645.97	7.42312		33.47	13.2192	434.21	11.3654	833.52	11.9308	1233.58	11.5034	1633.97	11.6247
51.12	8.08759	451.29	9.94861	851.12	11.2941	1251.12	13.7624	1651.1	13.1291	51.29	8.58757	451.29	8.51265	851.29	7.65546	1251.29	7.19373	1651.29	7.49129									46.05	18.0113	446.07	13.6453	846	11.4444	1246.05	9.89713	1646.06	7.45132		33.54	13.2205	434.27	11.4034	833.58	11.9663	1233.64	11.4912	1634.03	11.5754
51.22	8.15039	451.39	9.73384	851.22	12.3738	1251.22	15.145	1651.2	12.8351	51.39	8.3398	451.39	8.51319	851.39	7.71361	1251.39	7.31383	1651.39	7.63803									46.14	17.9126	446.16	13.6417	846.09	11.4928	1246.14	9.94352	1646.15	7.36321		33.6	13.2675	434.34	11.4433	833.65	11.9958	1233.7	11.4637	1634.09	11.5613
51.32	8.59915	451.49	9.60221	851.32	12.2465	1251.32	15.3388	1651.3	12.66	51.49	8.31086	451.49	8.44151	851.49	7.55619	1251.49	7.03387	1651.49	7.39436									46.23	17.9424	446.25	13.6831	846.18	11.5281	1246.23	9.92683	1646.24	7.50695		33.66	13.32	434.41	11.4407	833.71	11.9939	1233.77	11.4648	1634.16	11.5235
51.42	8.66053	451.59	9.79922	851.42	11.8576	1251.42	15.2148	1651.4	12.6571	51.59	8.44584	451.59	8.53483	851.59	7.91838	1251.59	7.23944	1651.59	7.4636									46.32	18.0118	446.34	13.7859	846.27	11.4498	1246.32	9.91518	1646.33	7.49314		33.73	13.3646	434.47	11.4705	833.77	12.0052	1233.83	11.4703	1634.23	11.4754
51.52	7.96905	451.69	9.44286	851.52	12.5082	1251.52	15.1683	1651.5	12.5335	51.69	8.47289	451.69	8.49939	851.69	7.89349	1251.69	7.11123	1651.69	7.3207									46.41	18.0374	446.43	13.7821	846.36	11.488	1246.41	9.97806	1646.42	7.55948		33.79	13.3974	434.54	11.4707	833.84	11.9956	1233.89	11.439	1634.29	11.4486
51.62	8.73462	451.79	9.64811	851.62	11.7217	1251.62	14.756	1651.6	12.6105	51.79	8.382	451.79	8.24297	851.79	7.88375	1251.79	6.96706	1651.79	7.59825									46.5	18.0563	446.52	13.859	846.45	11.4985	1246.5	9.92832	1646.51	7.47165		33.86	13.4446	434.6	11.4724	833.9	11.9544	1233.96	11.4281	1634.35	11.455
51.72	8.82141	451.89	9.58792	851.72	11.3685	1251.72	14.5901	1651.7	12.7379	51.89	8.38795	451.89	8.34846	851.89	7.76284	1251.89	7.1399	1651.89	7.55965									46.59	18.0759	446.61	13.8055	846.54	11.5111	1246.59	10.0699	1646.6	7.51907		33.92	13.4212	434.66	11.4758	833.96	11.9342	1234.02	11.4493	1634.42	11.5024
51.82	8.33102	451.99	9.3554	851.82	11.4457	1251.82	13.9081	1651.8	13.0371	51.99	8.3939	451.99	8.29869	851.99	7.77015	1251.99	7.47639	1651.99	7.53166									46.68	18.2006	446.7	13.8018	846.63	11.5791	1246.68	9.98729	1646.69	7.5668		33.99	13.4284	434.73	11.5108	834.02	11.9536	1234.09	11.4809	1634.48	11.5517
51.92	8.03043	452.09	9.62516	851.92	11.5001	1251.92	14.3638	1651.9	13.3665	52.09	8.36523	452.09	8.32574	852.09	7.87077	1252.09	7.3187	1652.09	7.52076									46.77	18.2147	446.79	13.9235	846.72	11.5514	1246.77	10.0228	1646.78	7.53708		34.05	13.4049	434.79	11.5388	834.08	11.9864	1234.15	11.5074	1634.55	11.598
52.02	8.64501	452.19	9.83213	852.02	12.1865	1252.02	14.8226	1652	13.5837	52.19	8.37118	452.19	8.52536	852.19	7.86536	1252.19	7.24025	1652.19	7.39053									46.86	18.2032	446.88	13.9377	846.81	11.5439	1246.86	9.98609	1646.87	7.61227		34.12	13.4034	434.86	11.5925	834.15	11.9906	1234.21	11.4983	1634.62	11.616
52.12	7.82793	452.29	9.81308	852.12	12.2537	1252.12	14.9296	1652.1	13.7244	52.29	8.44611	452.29	8.43258	852.29	8.15857	1252.29	7.30977	1652.29	7.61829									46.95	18.1894	446.97	13.9193	846.9	11.6206	1246.95	10.0029	1646.96	7.63732		34.18	13.4093	434.93	11.6083	834.21	12.0426	1234.28	11.4789	1634.68	11.6669
52.22	8.18919	452.39	10.0088	852.22	12.4281	1252.22	13.9097	1652.2	13.7584	52.39	8.37497	452.39	8.34846	852.39	7.97356	1252.39	7.35413	1652.39	7.49424									47.04	18.1438	447.06	13.9852	846.99	11.6401	1247.04	10.0308	1647.05	7.55283		34.24	13.4049	434.99	11.614	834.27	12.0642	1234.34	11.4448	1634.75	11.6969
52.32	8.64219	452.49	9.95467	852.32	12.461	1252.32	13.5098	1652.3	13.6069	52.49	8.50075	452.49	8.3444	852.49	8.01143	1252.49	7.41039	1652.49	7.54433									47.13	18.2765	447.15	13.972	847.08	11.6746	1247.13	9.98789	1647.14	7.59469		34.31	13.3962	435.06	11.634	834.34	12.093	1234.41	11.4216	1634.81	11.6807
52.42	8.94419	452.59	10.1162	852.42	12.6398	1252.42	14.1484	1652.4	13.4114	52.59	8.66656	452.59	8.47397	852.59	8.31816	1252.59	7.47125	1652.59	7.69725									47.22	18.3684	447.24	14.097	847.17	11.6587	1247.22	10.0725	1647.23	7.55359		34.37	13.3974	435.13	11.6851	834.41	12.1025	1234.48	11.4376	1634.87	11.6715
52.52	8.49119	452.69	9.81438	852.52	11.8819	1252.52	13.268	1652.5	12.9754	52.69	8.39877	452.69	8.50291	852.69	8.21808	1252.69	7.33628	1652.69	7.51575									47.31	18.3466	447.33	14.0921	847.26	11.663	1247.31	10.0592	1647.32	7.46313		34.44	13.4511	435.2	11.7337	834.48	12.1038	1234.54	11.4584	1634.94	11.7008
52.62	8.47002	452.79	9.83906	852.62	12.3538	1252.62	13.5237	1652.6	12.9325	52.79	8.45503	452.79	8.48668	852.79	8.04794	1252.79	7.44718	1652.79	7.42588									47.4	18.4287	447.42	14.1314	847.35	11.6448	1247.4	10.0432	1647.41	7.57278		34.5	13.5178	435.26	11.7938	834.54	12.113	1234.6	11.5012	1635	11.7194
52.72	8.54764	452.89	9.79186	852.72	11.7017	1252.72	14.5064	1652.7	12.8205	52.89	8.30653	452.89	8.45503	852.89	7.89322	1252.89	7.52346	1652.89	7.53755									47.49	18.4385	447.51	14.2883	847.44	11.6602	1247.49	10.0631	1647.5	7.60488		34.57	13.6046	435.33	11.8519	834.6	12.1282	1234.67	11.5839	1635.06	11.7177
52.82	8.44462	452.99	9.81784	852.82	12.3695	1252.82	13.0649	1652.8	13.0199	52.99	8.29111	452.99	8.5992	852.99	7.98952	1252.99	7.52102	1652.99	7.45004									47.58	18.38	447.6	14.0895	847.53	11.65	1247.58	10.0362	1647.59	7.59682		34.64	13.6376	435.4	11.9156	834.67	12.1518	1234.73	11.6139	1635.13	11.7079
52.92	8.58574	453.09	10.1205	852.92	12.5726	1252.92	13.6896	1652.9	13.1112	53.09	8.70794	453.09	8.61165	853.09	7.98438	1253.09	7.53969	1653.09	7.71935									47.67	18.3464	447.69	14.0697	847.62	11.6513	1247.67	10.0688	1647.68	7.58639		34.7	13.6955	435.46	11.9328	834.74	12.1314	1234.8	11.6351	1635.2	11.7399
53.02	8.5935	453.19	10.0014	853.02	12.1021	1253.02	12.9859	1653	13.1962	53.19	8.87024	453.19	8.54132	853.19	7.64707	1253.19	7.50777	1653.19	7.6342									47.76	18.3808	447.78	14.0574	847.71	11.7749	1247.76	10.065	1647.77	7.63522		34.76	13.7633	435.53	11.9525	834.8	12.0782	1234.86	11.691	1635.26	11.7308
53.12	7.79476	453.29	10.5778	853.12	10.9695	1253.12	14.2739	1653.1	13.4458	53.29	8.71579	453.29	8.44394	853.29	7.89484	1253.29	7.56106	1653.29	7.54669									47.85	18.4375	447.87	14.189	847.8	11.7213	1247.85	10.0487	1647.86	7.56847		34.83	13.7942	435.6	11.961	834.87	12.027	1234.93	11.7268	1635.33	11.7443
53.22	7.83216	453.39	10.318	853.22	11.7646	1253.22	13.6632	1653.2	13.734	53.39	8.5708	453.39	8.63437	853.39	7.89863	1253.39	7.60109	1653.39	7.59943									47.94	18.4118	447.96	14.1656	847.89	11.7066	1247.94	10.0843	1647.95	7.6056		34.89	13.7842	435.66	11.962	834.93	12.0327	1234.99	11.7359	1635.39	11.7479
53.32	8.2781	453.49	10.3578	853.32	12.7413	1253.32	13.9453	1653.3	13.934	53.49	8.61273	453.49	8.52157	853.49	7.86617	1253.49	7.57648	1653.49	7.72406									48.03	18.5091	448.05	14.1678	847.98	11.7488	1248.03	10.1277	1648.04	7.62791		34.96	13.7592	435.72	12.0039	834.99	12.0325	1235.06	11.7123	1635.46	11.7691
53.42	8.28163	453.59	10.2543	853.42	11.5229	1253.42	13.7485	1653.4	14.0296	53.59	8.78584	453.59	8.63248	853.59	7.96463	1253.59	7.57269	1653.59	7.6118									48.12	18.6542	448.14	14.1375	848.07	11.7716	1248.12	10.1792	1648.13	7.65542		35.02	13.7103	435.78	12.0584	835.06	12.0755	1235.13	11.6963	1635.52	11.7645
53.52	8.06148	453.69	10.0162	853.52	12.3881	1253.52	13.4215	1653.5	13.9288	53.69	8.68225	453.69	8.40093	853.69	8.01034	1253.69	7.53103	1653.69	7.42765									48.21	18.5439	448.23	14.1239	848.16	11.7944	1248.21	10.1714	1648.22	7.63873		35.08	13.6803	435.85	12.1018	835.13	12.1792	1235.2	11.6637	1635.58	11.7863
53.62	8.06783	453.79	10.1794	853.62	12.0907	1253.62	14.0833	1653.6	13.9627	53.79	8.7477	453.79	8.64302	853.79	7.85643	1253.79	7.32762	1653.79	7.65423									48.3	18.4967	448.32	14.2426	848.25	11.7646	1248.3	10.1677	1648.31	7.7071		35.15	13.6791	435.91	12.0856	835.19	12.2478	1235.26	11.6647	1635.65	11.815
53.72	8.22659	453.89	10.7544	853.72	11.9834	1253.72	14.2492	1653.7	13.9346	53.89	8.67467	453.89	8.65682	853.89	7.72606	1253.89	7.43528	1653.89	7.75795									48.39	18.5764	448.41	14.3007	848.34	11.8083	1248.39	10.2115	1648.4	7.70701		35.21	13.6787	435.97	12.1054	835.26	12.2944	1235.33	11.7018	1635.72	11.827
53.82	7.75878	453.99	10.4548	853.82	13.0816	1253.82	13.6819	1653.8	13.8907	53.99	8.59298	453.99	8.47478	853.99	7.87212	1253.99	7.6533	1653.99	7.75117									48.48	18.5802	448.5	14.341	848.43	11.824	1248.48	10.176	1648.49	7.66396		35.27	13.6519	436.04	12.1586	835.33	12.3568	1235.4	11.7826	1635.78	11.8743
53.92	8.40087	454.09	9.72951	853.92	12.594	1253.92	13.034	1653.9	13.9301	54.09	8.25243	454.09	8.66196	854.09	7.99844	1254.09	7.56971	1654.09	7.77857									48.57	18.4756	448.59	14.3785	848.52	11.8839	1248.57	10.1874	1648.58	7.70335		35.34	13.6576	436.11	12.224	835.39	12.4576	1235.46	11.8563	1635.85	11.911
54.02	8.27387	454.19	10.1413	854.02	13.7323	1254.02	13.4044	1654	14.0313	54.19	8.38849	454.19	8.68198	854.19	7.86022	1254.19	7.26487	1654.19	7.85871									48.66	18.4186	448.68	14.4135	848.61	11.8768	1248.66	10.1632	1648.67	7.65841		35.4	13.6664	436.17	12.2882	835.46	12.5137	1235.52	11.9258	1635.91	11.935
54.12	8.01632	454.29	10.2422	854.12	12.7928	1254.12	13.6943	1654.1	13.9562	54.29	8.42393	454.29	8.56864	854.29	7.92893	1254.29	7.4672	1654.29	7.76796									48.75	18.5487	448.77	14.3811	848.7	11.8585	1248.75	10.2211	1648.76	7.70388		35.47	13.6799	436.24	12.3206	835.53	12.5502	1235.59	12.0009	1635.97	11.9854
54.22	8.28374	454.39	10.4526	854.22	11.8075	1254.22	13.1471	1654.2	14.2113	54.39	8.53997	454.39	8.74365	854.39	7.77718	1254.39	7.48775	1654.39	7.71139									48.84	18.5143	448.86	14.3833	848.79	11.8776	1248.84	10.1874	1648.85	7.72521		35.54	13.6673	436.31	12.3224	835.59	12.5372	1235.65	12.0606	1636.04	12.0045
54.32	7.88437	454.49	10.4574	854.32	10.4848	1254.32	14.477	1654.3	14.2673	54.49	8.47289	454.49	8.73229	854.49	7.78989	1254.49	7.2408	1654.49	7.63891									48.93	18.4728	448.95	14.3494	848.88	11.8406	1248.93	10.2016	1648.94	7.78645		35.6	13.7164	436.38	12.3171	835.66	12.5151	1235.72	12.1463	1636.1	12.0184
54.42	8.30703	454.59	10.3794	854.42	11.46	1254.42	13.0898	1654.4	14.3214	54.59	8.76529	454.59	8.77286	854.59	7.86563	1254.59	7.66736	1654.59	7.75117									49.02	18.7181	449.04	14.3744	848.97	11.9182	1249.02	10.1931	1649.03	7.80368		35.67	13.7214	436.44	12.3126	835.72	12.4921	1235.79	12.2436	1636.16	11.9659
54.52	8.35713	454.69	10.1413	854.52	11.7832	1254.52	12.7487	1654.5	14.3253	54.69	8.65925	454.69	8.92731	854.69	8.0025	1254.69	7.53834	1654.69	7.73438									49.11	18.7875	449.13	14.358	849.06	12.0319	1249.11	10.2179	1649.12	7.76983		35.73	13.7342	436.5	12.281	835.79	12.4844	1235.85	12.2767	1636.23	11.935
54.62	8.29221	454.79	10.2335	854.62	10.8036	1254.62	14.2027	1654.6	14.3303	54.79	8.95301	454.79	8.98601	854.79	7.87348	1254.79	7.60596	1654.79	7.77504									49.2	18.6444	449.22	14.3084	849.15	12.0865	1249.2	10.2246	1649.21	7.74367		35.79	13.7694	436.57	12.3029	835.86	12.5	1235.92	12.266	1636.29	11.95
54.72	7.68398	454.89	10.3119	854.72	10.8966	1254.72	12.9921	1654.7	14.2195	54.89	8.65222	454.89	8.80775	854.89	7.93244	1254.89	7.33195	1654.89	7.66366									49.29	18.6226	449.31	14.4344	849.24	12.0519	1249.29	10.279	1649.3	7.77894		35.86	13.7918	436.63	12.3449	835.92	12.4964	1235.99	12.275	1636.36	11.9757
54.82	7.72491	454.99	10.0889	854.82	11.8275	1254.82	13.9019	1654.8	14.1141	54.99	8.8321	454.99	8.76475	854.99	7.83777	1254.99	7.47585	1654.99	7.62948									49.38	18.6118	449.4	14.3629	849.33	12.0943	1249.38	10.2068	1649.39	7.73055		35.92	13.7981	436.69	12.3072	835.98	12.477	1236.05	12.2541	1636.42	12.0114
54.92	8.40087	455.09	10.2699	854.92	10.3275	1254.92	13.2789	1654.9	14.125	55.09	8.85374	455.09	8.80667	855.09	7.97843	1255.09	7.50236	1655.09	7.93562									49.47	18.6884	449.49	14.4403	849.42	12.1478	1249.47	10.3224	1649.48	7.7946		35.98	13.8075	436.75	12.293	836.05	12.4856	1236.12	12.237	1636.48	12.0389
55.02	8.71628	455.19	10.4747	855.02	12.2694	1255.02	14.6273	1655	14.3825	55.19	8.81722	455.19	8.68062	855.19	7.94786	1255.19	7.43528	1655.19	7.98512									49.56	18.6967	449.58	14.4887	849.51	12.0586	1249.56	10.2956	1649.57	7.80234		36.05	13.8044	436.82	12.305	836.11	12.5083	1236.19	12.2636	1636.55	12.0589
55.12	8.53917	455.29	10.4474	855.12	10.8566	1255.12	12.958	1655.1	14.5556	55.29	8.44286	455.29	8.71552	855.29	8.13234	1255.29	7.4772	1655.29	8.11918									49.65	18.7761	449.67	14.5588	849.6	12.0525	1249.65	10.2535	1649.66	7.74529		36.11	13.8111	436.88	12.3597	836.18	12.5053	1236.26	12.2596	1636.61	12.0564
55.22	8.39523	455.39	10.3794	855.22	11.9519	1255.22	14.0601	1655.2	14.7866	55.39	8.54619	455.39	8.69442	855.39	7.98735	1255.39	7.53076	1655.39	7.96272									49.74	18.7997	449.76	14.4983	849.69	12.1187	1249.74	10.2528	1649.75	7.82185		36.18	13.8051	436.94	12.4449	836.25	12.5519	1236.32	12.2756	1636.67	12.0911
55.32	8.40793	455.49	10.2422	855.32	11.4443	1255.32	14.2569	1655.3	14.8874	55.49	8.79856	455.49	8.49777	855.49	7.88267	1255.49	7.43041	1655.49	7.94652									49.83	18.8451	449.85	14.4922	849.78	12.0791	1249.83	10.337	1649.84	7.79258		36.25	13.8277	437	12.5271	836.31	12.5478	1236.39	12.3041	1636.74	12.1227
55.42	8.20966	455.59	10.0374	855.42	10.1988	1255.42	14.2166	1655.4	14.8207	55.59	8.84265	455.59	8.86699	855.59	8.09149	1255.59	7.66871	1655.59	7.97539									49.92	18.8006	449.94	14.5594	849.87	12.0881	1249.92	10.2989	1649.93	7.72457		36.31	13.8467	437.06	12.5863	836.37	12.47	1236.46	12.3152	1636.81	12.1957
55.52	7.99868	455.69	10.1547	855.52	11.0182	1255.52	13.2618	1655.5	14.8517	55.69	8.74879	455.69	8.75582	855.69	8.0117	1255.69	7.4085	1655.69	7.8431									50.01	18.811	450.03	14.5845	849.96	12.1845	1250.01	10.3936	1650.02	7.77423		36.38	13.8577	437.13	12.6454	836.44	12.4154	1236.52	12.3423	1636.87	12.252
55.62	8.28798	455.79	10.3314	855.62	11.9276	1255.62	13.9624	1655.6	14.9992	55.79	8.93191	455.79	8.74852	855.79	7.9787	1255.79	7.50101	1655.79	7.76826									50.1	18.7407	450.12	14.6288	850.05	12.11	1250.1	10.3468	1650.11	7.74271		36.45	13.8962	437.19	12.6973	836.5	12.3935	1236.59	12.4169	1636.94	12.2634
55.72	8.43756	455.89	10.1798	855.72	11.5444	1255.72	14.0074	1655.7	14.931	55.89	8.87754	455.89	8.65844	855.89	8.23999	1255.89	7.74824	1655.89	7.86844									50.19	18.7649	450.21	14.7313	850.14	12.2054	1250.19	10.3246	1650.2	7.81154		36.51	13.9494	437.25	12.7502	836.57	12.4173	1236.65	12.4985	1637	12.298
55.82	8.52153	455.99	10.6392	855.82	11.8418	1255.82	13.6819	1655.8	14.5566	55.99	8.85807	455.99	8.86239	855.99	7.88051	1255.99	7.63517	1655.99	7.68134									50.28	18.7795	450.3	14.6457	850.23	12.139	1250.28	10.3615	1650.29	7.80335		36.57	13.9898	437.32	12.8217	836.64	12.4183	1236.72	12.5607	1637.07	12.3092
55.92	8.1525	456.09	10.2123	855.92	11.4357	1255.92	14.4103	1655.9	14.2283	56.09	8.69144	456.09	8.64438	856.09	7.88213	1256.09	7.48018	1656.09	7.92678									50.37	18.7835	450.39	14.7713	850.32	12.2016	1250.37	10.3506	1650.38	7.72426		36.64	14.0787	437.38	12.882	836.7	12.4144	1236.78	12.5939	1637.14	12.3298
56.02	8.6563	456.19	10.0919	856.02	10.8809	1256.02	13.2866	1656	14.3039	56.19	8.93624	456.19	8.39688	856.19	8.11665	1256.19	7.35846	1656.19	7.92206									50.46	18.7683	450.48	14.564	850.41	12.2492	1250.46	10.3417	1650.47	7.78368		36.7	14.1807	437.45	12.959	836.77	12.4239	1236.84	12.5959	1637.2	12.3716
56.12	8.02973	456.29	10.5167	856.12	11.9391	1256.12	15.0691	1656.1	14.2673	56.29	8.81993	456.29	8.47126	856.29	8.0382	1256.29	7.51832	1656.29	7.86431									50.55	18.8006	450.57	14.6728	850.5	12.2687	1250.55	10.4469	1650.56	7.83198		36.76	14.2139	437.52	12.9542	836.84	12.4472	1236.91	12.5845	1637.26	12.3744
56.22	8.70005	456.39	10.7505	856.22	12.4281	1256.22	14.5685	1656.2	14.1314	56.39	8.87484	456.39	8.68062	856.39	7.99601	1256.39	7.32059	1656.39	7.96007									50.64	18.8621	450.66	14.692	850.59	12.3113	1250.64	10.4162	1650.65	7.85622		36.83	14.2036	437.58	12.9476	836.9	12.4766	1236.97	12.5253	1637.33	12.3859
56.32	8.56246	456.49	10.8657	856.32	11.6445	1256.32	13.8461	1656.3	14.4177	56.49	8.95625	456.49	8.65655	856.49	8.14099	1256.49	7.61299	1656.49	8.06496									50.73	18.8596	450.75	14.6654	850.68	12.2421	1250.73	10.351	1650.74	7.89557		36.89	14.1912	437.65	12.9837	836.97	12.5559	1237.04	12.5035	1637.39	12.3804
56.42	8.58151	456.59	10.7934	856.42	10.9481	1256.42	13.5455	1656.4	14.545	56.59	8.69793	456.59	8.61165	856.59	8.11367	1256.59	7.52806	1656.59	7.94239									50.82	18.8512	450.84	14.7322	850.77	12.2835	1250.82	10.2796	1650.83	7.92506		36.96	14.2039	437.71	13.013	837.03	12.6019	1237.11	12.4911	1637.46	12.3911
56.52	8.09958	456.69	10.6514	856.52	10.9066	1256.52	13.9934	1656.5	14.6974	56.69	8.6157	456.69	8.46071	856.69	8.19861	1256.69	7.6322	1656.69	7.96007									50.91	18.9845	450.93	14.7253	850.86	12.2432	1250.91	10.2853	1650.92	7.90163		37.02	14.2157	437.77	13.0562	837.09	12.6014	1237.17	12.4551	1637.53	12.4049
56.62	8.18849	456.79	10.2785	856.62	10.5977	1256.62	13.6524	1656.6	14.8081	56.79	8.75961	456.79	8.62193	856.79	8.02468	1256.79	7.68575	1656.79	7.79831									51	18.9004	451.02	14.7235	850.95	12.2952	1251	10.3802	1651.01	7.84148		37.08	14.2388	437.84	13.0898	837.16	12.5976	1237.23	12.4622	1637.59	12.4211
56.72	8.1398	456.89	10.3167	856.72	11.8604	1256.72	13.9035	1656.7	15.0054	56.89	8.86185	456.89	8.66439	856.89	7.95868	1256.89	7.92649	1656.89	7.75824									51.09	18.8455	451.11	14.7612	851.04	12.366	1251.09	10.3935	1651.1	7.86649		37.15	14.2667	437.9	13.0966	837.22	12.5713	1237.3	12.5031	1637.65	12.4281
56.82	7.94435	456.99	10.5111	856.82	11.8375	1256.82	13.5175	1656.8	15.0204	56.99	8.63897	456.99	8.5378	856.99	8.18454	1256.99	7.69657	1656.99	8.09325									51.18	19.0233	451.2	14.7592	851.13	12.4581	1251.18	10.3947	1651.19	7.96467		37.21	14.3089	437.96	13.1069	837.28	12.5319	1237.36	12.4937	1637.72	12.4625
56.92	8.64219	457.09	10.4699	856.92	11.1654	1256.92	14.7421	1656.9	15.2666	57.09	8.8743	457.09	8.53266	857.09	8.31735	1257.09	8.07607	1657.09	8.10887									51.27	19.0184	451.29	14.7942	851.22	12.409	1251.27	10.4075	1651.28	7.95865		37.28	14.3254	438.03	13.1332	837.35	12.5182	1237.42	12.5281	1637.79	12.4177
57.02	8.28163	457.19	10.6349	857.02	10.9996	1257.02	14.8413	1657	15.4153	57.19	8.77827	457.19	8.63383	857.19	8.24432	1257.19	7.89106	1657.19	8.03668									51.36	19.0302	451.38	14.8236	851.31	12.4469	1251.36	10.3702	1651.37	8.001		37.35	14.3777	438.1	13.1379	837.41	12.5114	1237.49	12.6004	1637.86	12.3912
57.12	8.62314	457.29	10.6609	857.12	11.1955	1257.12	14.1623	1657.1	15.2594	57.29	8.76339	457.29	8.75339	857.29	8.17534	1257.29	7.81018	1657.29	8.03815									51.45	18.8738	451.47	14.9034	851.4	12.4633	1251.45	10.4664	1651.46	7.94571		37.42	14.4078	438.16	13.15	837.48	12.4773	1237.55	12.6655	1637.93	12.4325
57.22	8.54482	457.39	10.56	857.22	11.726	1257.22	13.564	1657.2	15.1409	57.39	8.48966	457.39	8.62707	857.39	8.13693	1257.39	7.77258	1657.39	8.17546									51.54	18.8979	451.56	14.9308	851.49	12.5071	1251.54	10.4926	1651.55	7.94809		37.49	14.441	438.22	13.1543	837.54	12.4621	1237.62	12.73	1637.99	12.4534
57.32	8.57092	457.49	10.4803	857.32	11.3971	1257.32	14.3189	1657.3	15.1033	57.49	8.95084	457.49	8.59731	857.49	8.2454	1257.49	7.89241	1657.49	8.17958									51.63	18.9937	451.65	14.9451	851.58	12.4757	1251.63	10.4953	1651.64	7.9073		37.55	14.4624	438.28	13.1326	837.6	12.4942	1237.68	12.774	1638.06	12.4775
57.42	8.53282	457.59	10.1989	857.42	12.411	1257.42	14.4708	1657.4	15.3364	57.59	8.8202	457.59	8.75203	857.59	7.98519	1257.59	7.8402	1657.59	8.04787									51.72	19.0343	451.74	14.9671	851.67	12.489	1251.72	10.5106	1651.73	7.98572		37.61	14.4782	438.35	13.0915	837.67	12.5485	1237.74	12.803	1638.13	12.4973
57.52	8.8581	457.69	10.2262	857.52	12.6383	1257.52	15.9727	1657.5	15.2949	57.69	8.94706	457.69	8.62301	857.69	8.13558	1257.69	7.89241	1657.69	8.18017									51.81	19.0056	451.83	14.9864	851.76	12.4749	1251.81	10.5161	1651.82	8.01169		37.68	14.4562	438.42	13.0465	837.73	12.621	1237.81	12.8109	1638.19	12.5197
57.62	8.61749	457.79	10.3257	857.62	12.3538	1257.62	14.6057	1657.6	15.1525	57.79	8.99115	457.79	8.88457	857.79	8.2619	1257.79	7.97789	1657.79	8.22496									51.9	19.0566	451.92	15.1001	851.85	12.4568	1251.9	10.5515	1651.91	8.05561		37.75	14.4326	438.48	13.0839	837.8	12.6841	1237.87	12.8178	1638.26	12.5325
57.72	8.25199	457.89	10.3747	857.72	12.4324	1257.72	14.6057	1657.7	15.3055	57.89	8.72877	457.89	8.77557	857.89	8.12125	1257.89	7.7266	1657.89	8.19166									51.99	18.9965	452.01	15.1385	851.94	12.4909	1251.99	10.5549	1652	8.02076		37.81	14.4951	438.55	13.1333	837.87	12.7617	1237.93	12.84	1638.33	12.569
57.82	7.84557	457.99	10.3383	857.82	12.5668	1257.82	13.9934	1657.8	15.2203	57.99	8.81641	457.99	8.86023	857.99	8.07418	1257.99	7.59811	1657.99	8.06909									52.08	19.1717	452.1	15.0523	852.03	12.592	1252.08	10.5192	1652.09	8.00968		37.88	14.5752	438.61	13.2221	837.94	12.8034	1238	12.8416	1638.39	12.6078
57.92	8.76708	458.09	10.4825	857.92	13.1488	1257.92	14.0089	1657.9	15.1752	58.09	8.99602	458.09	8.70172	858.09	8.09393	1258.09	7.90972	1658.09	7.99543									52.17	19.1131	452.19	15.0483	852.12	12.5505	1252.17	10.5915	1652.18	8.02363		37.95	14.6177	438.68	13.2911	838	12.8221	1238.06	12.7987	1638.46	12.5915
58.02	8.87151	458.19	10.6297	858.02	12.8714	1258.02	15.0396	1658	15.0821	58.19	9.05985	458.19	8.80911	858.19	8.26325	1258.19	7.96598	1658.19	8.02548									52.26	19.1237	452.28	15.048	852.21	12.6192	1252.26	10.5697	1652.27	8.05635		38.01	14.6813	438.75	13.3678	838.06	12.8477	1238.13	12.7616	1638.52	12.5811
58.12	9.12552	458.29	10.1915	858.12	13.6994	1258.12	15.483	1658.1	15.144	58.29	9.08176	458.29	8.71687	858.29	8.47802	1258.29	8.04713	1658.29	8.12566									52.35	19.1341	452.37	15.0814	852.3	12.6614	1252.35	10.5736	1652.36	8.0585		38.08	14.7363	438.81	13.4071	838.12	12.8793	1238.2	12.7188	1638.58	12.5535
58.22	8.65136	458.39	10.3257	858.22	13.6551	1258.22	14.7792	1658.2	15.2046	58.39	9.03524	458.39	8.83561	858.39	8.20077	1258.39	7.92379	1658.39	8.05701									52.44	19.2185	452.46	15.1592	852.39	12.5694	1252.44	10.5875	1652.45	8.03141		38.14	14.769	438.87	13.4688	838.19	12.8907	1238.26	12.6394	1638.65	12.5217
58.32	8.85105	458.49	10.6557	858.32	13.2947	1258.32	14.6444	1658.3	15.3897	58.49	9.25163	458.49	8.76475	858.49	8.25595	1258.49	7.92866	1658.49	8.25088									52.53	19.1281	452.55	15.1586	852.48	12.5668	1252.53	10.6334	1652.54	8.00353		38.21	14.7672	438.94	13.5203	838.25	12.8854	1238.33	12.5753	1638.71	12.4531
[truncated: 7,268 more rows]
[truncated: 17 more columns]

## Sheet: Fig5c
Cycle NO.	Angle	Error bar
0	0	0
1	31.72	9.43
2	53.43	8.57
3	66.76	11.73
4	76.65	9.61
5	83.85	8.29

## Sheet: FigS4
FigS4a			FigS4b
[truncated: 31,233 more rows]

[truncated: 20 more sheets: FigS10, FigS11b, FigS12, FigS13b, FigS14, FigS15, FigS16, FigS18, FigS20, FigS21, FigS22, FigS24, FigS25, FigS26, FigS27, FigS28, FigS29, FigS30, FigS33, FigS34]
